# Supplementary material for: Glassy adhesion dynamics govern transitions between sub-diffusive and super-diffusive cancer cell migration on viscoelastic substrates
Source: Nat Commun. 2026 Jan 13;17:978. doi: 10.1038/s41467-025-67709-1 (PMC12848116; doi:10.1038/s41467-025-67709-1)
Supplement: Supplementary file 4 — Source Data [file 41467_2025_67709_MOESM4_ESM.xlsx]

## Sheet: Figure 1
Panel B				Panel C				Panel D			Panel E			Panel F				Panel G (i)					Panel G (ii)				Panel G (iii)			Panel G (iv)
Time	Slow	Fast		Time	Fast	Slow		Slow	Fast		Slow	Fast		Time	Slow	Fast		Fast		Slow			Slow	Fast			Slow	Fast		Time	Slow	Fast
0.02	0.9156	0.8919		10.102	25.3685	9.67962		0.69	1.15		0.118557	0.58415		0	1	1		10.43	0.73	10.32	0.1		0.987185	1.01262			0.0185059	0.0374525		0	1	1
0.021024	0.9879	0.8982		23.511	78.8686	18.4376		0.75	1.26		0.101795	0.327054		10	-0.0443349	0.390852		14.17	1.44	14.17	0.15		1.06196	1.05993			0.178689	0.191667		0.01	0.999035	0.999722
0.022048	1	0.9956		38.4098	165.174	26.9585		0.84	1.3		0.135381	0.724578		20	-0.00475575	0.244993		18.38	2.1	18.48	0.2		1.08489	0.995148			0.117359	0.0140485		0.02	0.998241	0.999425
0.023072	1.0138	0.9956		54.2312	270.416	35.1182		0.83	1.17		0.250647	0.357622		30	0.00963514	0.17998		22.99	3.78	22.87	0.29		1.07445	1.13272			0.139513	0.0315552		0.03	0.997399	0.999112
0.024096	1.036	0.9303		71.6632	357.826	42.1294		0.94	1.13		0.190715	0.571286		40	0.0151357	0.124452		27.59	6.04	27.73	0.39		1.12699	1.12112			0.0105167	0.0577696		0.04	0.996575	0.99878
0.02512	1.0999	0.9303		89.0002	505.174	48.8951			1.38		0.145932	0.0317174		50	-0.00223329	0.113407		32.58	6.95	32.58	0.53						0.0921322	0.202382		0.05	0.995764	0.998449
0.026144	1.1135	0.9303		107.643	646.481	56.7296					0.229594	0.0304048		60	-0.0216346	0.0590569		38.09	10.86	37.89	0.59		t-Test: Two-Sample Assuming Equal Variances				0.0789498	0.197001		0.06	0.994965	0.998121
0.027168	1.1135	0.8974		127.343	813.753	62.6604					0.117332	0.271845		70	0.0115516	0.0993768		44.06	13.73	43.15	0.75						0.122193	0.0818911		0.07	0.994218	0.997791
0.028192	1.1135	0.8974		147.355	975.142	71.5005					0.250717	0.581193		80	0.0166749	0.0793706		49.15	16.17	48.9	1.09			Variable 1	Variable 2		0.0199095	0.164076		0.08	0.993447	0.99747
0.029216	1.0781	0.8974		166.782	1149.39	76.4197					0.12429	0.241662		90	0.00741259	0.0515377		55.11	20.45	54.54	1.35		Mean	1.06709	1.06431		0.0119473	0.354415		0.09	0.992688	0.997157
0.03024	1.0038	0.8886		186.28	1332.67	81.6582					0.260248	0.967373		100	0.0179684	0.0503113		61.8	24.67	61.16	1.51		Variance	0.00259252	0.00384534		0.193738	0.00343504		0.1	0.991954	0.996854
0.031264	1.0038	0.8773		208.059	1545.17	90.1455					0.128368	0.370658		110	0.0177016	0.0543544		66.12	30.47	67.86	1.55		Observations	5	5		0.0402695	0.385375		0.11	0.991238	0.996568
0.032288	1.0444	0.8932		227.298	1762.19	97.8954					0.276246	0.846751		120	0.0167019	0.0315639		74.53	35.91	73.76	1.7		Pooled Variance	0.00321893			0.242775	0.293235		0.12	0.990542	0.996295
0.033312	1.0781	0.8932		250.53	1977.3	106.307					0.130971	0.247026		130	0.00421325	0.00843401		80.16	39.44	81.42	2.01		Hypothesized Mean Difference	0			0.239966	0.160891		0.13	0.989861	0.996038
0.034336	1.0444	0.8932		271.292	2182.39	108.138					0.169449	0.357135		140	0.0452356	0.0381872		87.12	40.37	88.03	2.25		df	8			0.156905	0.137994		0.14	0.989214	0.995786
0.03536	1.0444	0.8972		293.774	2408.75	119.364					0.136573	0.356663		150	-0.00744037	0.0574439		94.19	49.86	95.18	2.48		t Stat	0.0776282			0.0417554	0.0409189		0.15	0.988593	0.995551
0.036384	1.0148	0.8972		318.13	2573.16	125.431					0.219264	0.0737081		160	0.0373632	0.0271303		101.84	58.76	101.84	2.6		P(T<=t) one-tail	0.470015			0.0365303	0.0224701		0.16	0.987986	0.995321
0.037408	1.0148	0.8972		341.446	2934.11	138.435					0.13568	0.482184		170	-0.0137851	0.0471554		108.4	63.05	109.53	2.78		t Critical one-tail	1.85955			0.212396	0.0354841		0.17	0.987389	0.995095
0.038432	1.0148	0.8972		363.25	3237.93	140.792					0.100996	0.253626		180	-0.0138531	0.0388763		114.79	66.07	116.59	2.99		P(T<=t) two-tail	0.94003			0.217696	0.0370902		0.18	0.98682	0.994875
0.039456	1.045	0.8972		393.354	3573.77	147.96					0.0389887	0.574369		190	0.00935384	0.0720206		121.55	70.89	124.75	3.21		t Critical two-tail	2.306			0.143803	0.127015		0.19	0.986279	0.994664
0.04048	1.1152	0.9046									0.323273	0.231783		200	-0.0185396	0.0521891		128.71	74.3	131.41	3.44						0.0117882	0.158264		0.2	0.98575	0.994459
0.042016	1.1152	0.9046									0.12993	0.302792		210	0.0188288	0.00498588		133.48	77.86	140.61	3.52						0.090864	0.18096		0.21	0.985228	0.994262
0.044064	1.0499	0.9046									0.185268	0.867973		220	-0.0315016	0.0398194		139.88	83.54	148.9	4.05						0.010314	0.0997362		0.22	0.984719	0.99407
0.046112	1.045	0.8822									0.368653	0.14295		230	0.0155253	0.0618841		146.59	89.63	156.85	4.35						0.135901	0.0267797		0.23	0.984236	0.993891
0.04816	1.0499	0.8556									0.118527	0.690839		240	-0.00969963	0.068644		152.03	93.94	164.37	4.45						0.210172	0.0316922		0.24	0.98376	0.993716
0.050208	1.0424	0.8556									0.218067	0.222538		250	-0.0209996	0.0363722		156.03	98.45	172.25	4.78						0.00434164	0.00724917		0.25	0.983289	0.993551
0.052256	1.0424	0.8822									0.102118	0.520289		260	0.0165973	0.0173171		160.98	100.78	180.51	5.25						0.20472	0.106929		0.26	0.982827	0.993383
0.054304	1.0322	0.8513									0.0916989	0.396724		270	0.0525933	0.0372861		166.95	105.63	188.18	5.5						0.0584816	0.127462		0.27	0.982365	0.993218
0.056352	1.0322	0.8513									0.466073	0.315346		280	0.000713846	-0.00176813		173.15	110.7	199.27	5.63						0.287553	0.0781451		0.28	0.981925	0.993061
0.0584	0.9893	0.8603									0.369227	0.593616		290	-0.023043	0.0136393		178.64	113.33	206.66	5.9						0.0699532	0.109661		0.29	0.981487	0.992909
0.060448	1.0322	0.8603									0.204641	0.408197		300	0.0352782	0.0118278		181.45	113.33	214.33	6.18						0.161224	0.0451126		0.3	0.981058	0.992764
0.062496	0.9903	0.8603									0.264758	0.222577		310	-0.0204416	-0.0172015		186.23	116.02	221.12	6.63						0.0805099	0.0927705		0.31	0.980633	0.992622
0.064544	0.9903	0.8603									0.237762	0.293221		320	-0.0280392	-0.0208399		192.14	118.77	226.95	6.95						0.278002	0.19872		0.32	0.980205	0.992487
0.066592	0.9903	0.8603									0.18283	0.243485		330	-0.00369468	-0.024344		198.23	121.59	232.93	7.12						0.228208	0.441743		0.33	0.97978	0.992351
0.06864	0.9904	0.8538									0.135043	0.423313		340	-0.00259842	-0.0281341		206.66	124.47	236.6	7.46						0.203619	0.0938837		0.34	0.979344	0.992214
0.070688	0.9904	0.8538									0.247509	0.6972		350	-0.0305329	-0.0308804		213.21	124.47	242.83	7.64						0.0443813	0.415259		0.35	0.978899	0.992068
0.072736	1.0817	0.8538									0.0598914	0.366968		360	-0.0515268	-0.0124283		218.83	130.45	247.94	7.82						0.00124067	0.270689		0.36	0.978447	0.991918
0.074784	1.0489	0.8538									0.121149	0.695415		370	0.0635525	0.0161623		222.28	136.72	255.81	8.19						0.129696	0.108076		0.37	0.977989	0.991761
0.076832	1.0489	0.8538									0.218062	0.813478		380	-0.0353554	0.0617675		230.52	143.28	263.92	8.39						0.0672765	0.314231		0.38	0.977524	0.991596
0.07888	1.0489	0.8731									0.0875197	0.315037		390	-0.0329992	0.0442006		236.6	153.73	268.07	8.39						0.0185928	0.113135		0.39	0.977054	0.991424
0.080928	1.0489	0.813						t-Test: Two-Sample Assuming Equal Variances			0.201127	0.702232		400	-0.00307549	-0.00210196		244.1	161.11	273.71	8.19						0.119809	0.167843		0.4	0.976582	0.991252
0.082976	1.0307	0.813									0.164833	0.311052						250.54	168.85	279.47	8.39						0.0129522	0.0893269		0.41	0.976109	0.991075
0.085024	1.0206	0.8626							Variable 1	Variable 2	0.438294	0.352261						254.48	176.96	283.86	8.39						0.133361	0.0919266		0.42	0.975633	0.990892
0.087072	1.0307	0.8626						Mean	0.81	1.23167	0.219994	0.985563						258.48	181.16	289.83	8.59						0.167534	0.108375		0.43	0.975163	0.990707
0.08912	1.0307	0.8181						Variance	0.00905	0.00965667	0.309781	0.324682						263.92	189.86	291.34	8.59						0.0594066	0.130913		0.44	0.974686	0.990522
0.091168	1.0192	0.8626						Observations	5	6	0.155223	0.295596						265.29	189.86	297.47	8.59						0.0797614	0.055033		0.45	0.974213	0.990339
0.093216	1.0192	0.8181						Pooled Variance	0.00938704		0.0945321	0.651543						269.47	198.98	300.58	8.79						0.220798	0.119846		0.46	0.97374	0.990156
0.095264	0.9951	0.8181						Hypothesized Mean Difference	0		0.120658	0.286626						275.14	203.7	305.31	8.79						0.0436028	0.288134		0.47	0.973267	0.989977
0.097312	0.9951	0.8131						df	9		0.18345	0.503825						279.47	208.54	310.12	8.79						0.226359	0.29801		0.48	0.972805	0.9898
0.09936	0.9951	0.8777						t Stat	-7.18736		0.273912	0.228638						283.86	218.55	311.73	9						0.0613148	0.0899727		0.49	0.972348	0.989626
0.101408	0.9951	0.8668						P(T<=t) one-tail	2.57661e-05		0.0757225	0.401045						289.83	229.05	315	9.21						0.0101789	0.0578196		0.5	0.971896	0.989455
0.103456	0.9951	0.8668						t Critical one-tail	1.83311		0.310956	0.995644						294.39	240.05	319.95	9.43						0.0557258	0.00124608		0.51	0.971448	0.989288
0.105504	1.0835	0.8131						P(T<=t) two-tail	5.15321e-05		0.44802	0.784491						302.15	245.75	321.62	9.65						0.134376	0.118438		0.52	0.971009	0.989128
0.107552	0.968	0.8496						t Critical two-tail	2.26216		0.101185	0.405345						308.51	251.58	324.99	9.88						0.15413	0.109125		0.53	0.970569	0.988976
0.1096	0.968	0.8253									0.429538	0.133291						311.73	257.55	330.1	9.88						0.11397	0.130907		0.54	0.970136	0.988829
0.111648	1.0835	0.8253									0.390667	0.50221						316.64	263.67	333.55	10.12						0.0384681	0.170796		0.55	0.969703	0.988689
0.113696	1.0996	0.8253									0.116209	0.0814067						321.62	269.92	337.04	10.36						0.0869138	0.168921		0.56	0.969283	0.988553
0.115744	1.0238	0.8253									0.188948	0.789921						330.1	269.92	340.57	10.6						0.0524599	0.0995741		0.57	0.968865	0.98842
0.117792	1.0238	0.8206									0.129682	0.871541						333.55	276.33	345.93	11.11						0.101942	0.192596		0.58	0.968444	0.988288
0.11984	1.0273	0.8206									0.17886	0.687304						337.04	282.89	349.54	11.11						0.244006	0.416201		0.59	0.968031	0.988149
0.121888	1.0273	0.8206									0.301397	0.664589						342.34	282.89	356.9	11.65						0.163241	0.016669		0.6	0.967618	0.988012
0.12496	1.0238	0.7991									0.190265	0.398994						349.54	289.6	362.51	11.92						0.125008	0.122943		0.61	0.967204	0.987877
0.129056	1.0273	0.8372									0.215942	0.106013						353.2	296.47	368.22	12.21						0.189229	0.0645307		0.62	0.966795	0.987739
0.133152	1.0273	0.8428									0.209431	0.322027						356.9	296.47	374.01	12.21						0.121016	0.0860267		0.63	0.966385	0.987602
0.137248	0.9705	0.8428									0.179751	0.284471						360.63	296.47	377.92	12.21						0.0327809	0.186257		0.64	0.965978	0.987463
0.141344	0.9705	0.8273									0.291086	0.596175						366.3	303.51	383.87	12.5						0.0160162	0.00281483		0.65	0.965568	0.987324
0.14544	0.9846	0.8273									0.214884	0.859303						370.14	310.71	385.87	12.79						0.170516	0.103662		0.66	0.965157	0.987186
0.149536	0.9846	0.8273									0.194422	0.697143						374.01	318.09	389.91	12.79						0.145922	0.157004		0.67	0.964742	0.987056
0.153632	0.9846	0.8162									0.107405	0.556957						381.87	325.64	393.99	13.1						0.118552	0.0665475		0.68	0.964319	0.986927
0.157728	0.9923	0.8162									0.116543	0.52727						385.87	333.37	396.04	13.1						0.112329	0.15312		0.69	0.963897	0.986797
0.161824	0.9846	0.8139									0.608878	0.564462						391.94	341.28	402.27	13.41						0.346408	0.0197171		0.7	0.963477	0.986669
0.16592	0.9824	0.8139									0.154971	0.485721						398.11	349.38	406.48	13.73						0.0490538	0.0160693		0.71	0.963066	0.98654
0.170016	0.9824	0.7949									0.238738	0.578733						402.27	357.67	410.73	14.05						0.476706	0.0380877		0.72	0.962649	0.986404
0.174112	1.0109	0.7949									0.121444	0.67561						408.6	374.85	417.19	14.73						0.215205	0.124678		0.73	0.962234	0.986275
0.178208	0.9824	0.7949									0.366722	0.543075						415.03	383.74	425.97	15.8						0.111819	0.00641936		0.74	0.96181	0.986144
0.182304	1.0109	0.8148									0.380857	0.0905209						421.56	392.85	432.67	16.56						0.142554	0.13626		0.75	0.961391	0.986013
0.1864	1.0109	0.7949									0.535707	0.651663						425.97	402.17	439.48	16.95						0.00884965	0.0141887		0.76	0.960979	0.985885
0.190496	1.0093	0.8106									0.9057	0.81901						425.97	402.17	446.39	17.77						0.0555704	0.181148		0.77	0.960566	0.985755
0.194592	1.0093	0.8121									0.134678	0.679886						434.93	421.49	453.42	18.19						0.139006	0.15099		0.78	0.960155	0.985628
0.198688	1.0093	0.8106									0.0509129	0.200275						437.2	431.49	462.95	18.19						0.0450792	0.0743964		0.79	0.959755	0.985498
0.202784	1.0093	0.8039									0.108273	0.265446						441.77	431.49	470.24	18.62						0.0943504	0.142779		0.8	0.959359	0.985367
0.20688	1.0093	0.8106									0.500211	0.37521						446.39	441.73	482.63	18.62						0.0348463	0.295273		0.81	0.958965	0.985235
0.210976	1.0144	0.8039									0.178349	0.377462						451.06	452.22	490.23	18.19						0.0598525	0.069801		0.82	0.958579	0.985101
0.215072	0.9959	0.8039									0.156758	0.745338						455.78	462.95	503.15	18.19						0.182927	0.346008		0.83	0.958198	0.984969
0.219168	1.0144	0.8039									0.217128	0.136338						460.55	473.94	508.41	18.62						0.264095	0.164154		0.84	0.957822	0.984833
0.223264	0.9959	0.8104									0.626582	0.455456						462.95	485.19	513.73	18.62						0.0771132	0.153205		0.85	0.957448	0.984694
0.22736	1.0231	0.7878									0.0214032	0.754638						470.24	496.7	521.81	19.06						0.185751	0.0187839		0.86	0.957077	0.984559
0.231456	1.0231	0.8078										0.387196						477.63	508.49	527.27	19.51						0.290506	0.0548866		0.87	0.956707	0.984421
0.235552	1.0231	0.8078										0.353983						485.15	520.56	541.17	19.98						0.116613	0.370945		0.88	0.956335	0.984281
0.239648	0.9968	0.8094										0.245735						490.23	532.91	546.83	19.98						0.206911	0.19505		0.89	0.955976	0.984142
0.243744	1.0344	0.8078										0.994885						500.54	545.56	552.55	20.45						0.216561	0.105475		0.9	0.955623	0.984006
0.24784	0.9968	0.8094										0.324325						503.15	558.51	555.43	20.94						0.0138471	0.123303		0.91	0.955272	0.983872
0.251936	0.9885	0.8094										0.202571						505.77	558.51	558.33	21.43						0.0871813	0.177888		0.92	0.954916	0.983742
0.256032	0.9913	0.7981										0.844006						505.77	571.76	564.17	21.94						0.113624	0.110514		0.93	0.954555	0.983615
0.260128	0.9913	0.7817										0.569508						511.06	571.76	570.08	22.46						0.0386274	0.0659228		0.94	0.954194	0.983489
0.264224	0.9885	0.7817										0.739135						513.73	585.33	573.05	22.46						0.105019	0.146585		0.95	0.953837	0.983363
0.26832	0.9913	0.7817										0.396032						519.1	599.22	582.07	22.99						0.26047	0.143787		0.96	0.953487	0.983238
0.272416	0.9913	0.7744										0.307685						527.27	599.22	588.15	23.54						0.0436832	0.00961259		0.97	0.953143	0.983115
0.276512	0.9962	0.7677										0.690782						535.57	642.91	591.22	23.54						0.0179338	0.0348977		0.98	0.952794	0.982989
0.280608	0.9869	0.7744										0.849048						543.99	673.79	600.52	24.1						0.0121215	0.0476279		0.99	0.952447	0.982864
0.284704	0.9869	0.7744										0.236963						543.99	673.79	609.97	24.67						0.103634	0.0873175		1	0.952106	0.982743
0.290848	0.9825	0.7744										0.493304						549.68	689.78	616.35	24.67						0.135397	0.0192257		1.01	0.95176	0.982624
0.29904	0.9825	0.7708										0.353252						555.43	706.15	619.57	24.67						0.0421707	0.14621		1.02	0.951416	0.982505
0.307232	0.9811	0.7833										0.819536						558.33	722.91	626.05	25.26						0.259312	0.178869		1.03	0.951073	0.982388
0.315424	0.98	0.7708										0.519912						558.33	722.91	629.32	25.26						0.0958701	0.114859		1.04	0.950724	0.982264
0.323616	0.98	0.7772										0.103527						564.17	722.91	635.9	25.86						0.164292	0.0815058		1.05	0.950375	0.982141
0.331808	0.9811	0.7708										0.585317						573.05	740.07	642.55	26.47						0.0439393	0.111854		1.06	0.950026	0.982016
0.34	0.9794	0.7772										0.715972						576.04	740.07	645.91	26.47						0.0571994	0.205923		1.07	0.949684	0.981886
0.348192	0.9812	0.7586										0.402599						588.15	740.07	649.28	27.1						0.154598	0.128829		1.08	0.949346	0.981755
0.356384	0.9812	0.7578										0.565423						597.41	757.63	656.07	28.4						0.143912	0.140863		1.09	0.94901	0.981626
0.364576	0.9677	0.7578										0.48589						597.41	722.91	662.93	28.4						0.0467422	0.113323		1.1	0.94868	0.981494
0.372768	0.9677	0.7578										0.123863						606.81	757.63	669.87	29.76						0.0405778	0.131247		1.11	0.948348	0.981361
0.38096	0.9673	0.7578										0.846892						616.35	757.63	676.88	29.76						0.053233	0.15384		1.12	0.948013	0.981229
0.389152	0.9673	0.7578										0.684938						622.8	740.07	687.52	30.47						0.155628	0.00171726		1.13	0.94768	0.981098
0.397344	0.9673	0.7702										0.914094						629.32	775.61	694.72	31.19						0.169438	0.0105421		1.14	0.947343	0.980966
0.405536	0.979	0.7496										0.902087						629.32	722.91	705.65	32.69						0.0207188	0.032685		1.15	0.947001	0.980836
0.413728	0.9542	0.7702										0.934685						649.28	775.61	716.75	33.47						0.214317	0.0382143		1.16	0.946659	0.980705
0.42192	0.9769	0.7496										0.387778						659.49	775.61	720.49	34.26						0.0507045	0.005852		1.17	0.946316	0.98057
0.430112	0.9542	0.7585										0.153779						669.87	794.02	731.82	35.07						0.0986921	0.276273		1.18	0.94597	0.980436
0.438304	0.9542	0.7544										0.605716						680.41	794.02	739.48	35.07						0.183258	0.0524289		1.19	0.945636	0.980301
0.446496	0.9542	0.7544										0.838652						691.11	812.86	747.22	35.91						0.129271	0.082461		1.2	0.945303	0.980167
0.454688	0.9543	0.7544										0.975445						701.98	812.86	755.03	36.76						0.0471495	0.0235947		1.21	0.944981	0.980034
0.46288	0.9543	0.7544										0.422848						713.03	812.86	758.97	37.63						0.090863	0.0956357		1.22	0.944665	0.979898
0.471072	0.9684	0.749										0.42156						724.25	832.15	770.91	38.52						0.0967655	0.131542		1.23	0.944357	0.979764
0.479264	0.9752	0.749										0.248909						731.82		774.94							0.305848	0.0446206		1.24	0.944047	0.979631
0.487456	0.9684	0.7526										0.518433						743.34		783.04							0.0172007	0.175564		1.25	0.943742	0.979503
0.495648	0.9716	0.7464										0.387455						758.97		791.23							0.182464	0.299626		1.26	0.943435	0.97937
0.50384	0.9716	0.7412										0.340202						766.91		795.36							0.187876	0.0397402		1.27	0.943123	0.979236
0.512032	0.9653	0.7526										0.342876						778.98		803.68							0.0990282	0.108782		1.28	0.942818	0.979102
0.520224	0.9653	0.7412										0.481848						787.13		812.09							0.134894	0.0119339		1.29	0.942512	0.978966
0.528416	0.9653	0.7412										0.562199						791.23		820.59							0.261299	0.164905		1.3	0.942204	0.978831
0.536608	0.9579	0.7384										0.564544						812.09		829.17							0.200794	0.126007		1.31	0.941891	0.978695
0.5448	0.9579	0.7456										0.524695						820.59		837.85							0.0944019	0.0487661		1.32	0.941583	0.978563
0.552992	0.9579	0.7384										0.393078						833.5		842.22							0.0786013	0.0485648		1.33	0.941278	0.978435
0.561184	0.9579	0.7456										1						846.61		851.03							0.011256	0.104776		1.34	0.940975	0.978311
0.569376	0.9572	0.7384										0.201137						859.93		859.93							0.00602138	0.0693417		1.35	0.940674	0.978188
0.577568	0.9724	0.7347										0.746776						873.46		868.93							0.105656	0.101607		1.36	0.940374	0.978072
0.58576	0.9452	0.7347										0.295009						882.6		878.02							0.0133967	0.0153688		1.37	0.940069	0.977961
0.593952	0.9723	0.7347										0.91168						891.83		887.2							0.265472	0.0222767		1.38	0.939762	0.977852
0.602144	0.9576	0.7347										0.00539544						891.83		901.16							0.0656767	0.00710074		1.39	0.939447	0.977746
0.610336	0.9576	0.7347										0.688598						896.48		901.16							0.0338722	0.10962		1.4	0.939128	0.977638
0.622624	0.9501	0.7274										0.556971						901.16		905.86							0.043508	0.0526332		1.41	0.938805	0.977528
0.639008	0.9576	0.7274										0.141931						924.91		905.86							0.137346	0.326483		1.42	0.938475	0.977417
0.655392	0.9537	0.7274										0.78685						929.74		915.34							0.127536	0.288386		1.43	0.938139	0.977306
0.671776	0.9537	0.7274										0.776761						929.74		915.34							0.0748096	0.0729812		1.44	0.937799	0.977193
0.68816	0.9537	0.7274										0.682783						944.37		934.59							0.0937917	0.0313394		1.45	0.937457	0.977076
0.704544	0.9537	0.7263										0.475375						969.26		934.59							0.0103737	0.100887		1.46	0.937111	0.976956
0.720928	0.9483	0.7263										0.42754						974.32		934.59							0.232917	0.0185191		1.47	0.93676	0.976831
0.737312	0.9478	0.7263										0.65095						984.51		939.47							0.267998	0.0954602		1.48	0.93641	0.976713
0.753696	0.9478	0.725										0.433209						989.65		954.25							0.0586152	0.0789104		1.49	0.936063	0.976594
0.77008	0.9478	0.7263										0.582973															0.037094	0.21127		1.5	0.935715	0.97647
0.786464	0.9478	0.7191										0.705488															0.0333015	0.190515		1.51	0.935368	0.976349
0.802848	0.9504	0.7191										0.298768															0.0615338	0.14677		1.52	0.935022	0.976228
0.819232	0.9504	0.7191										0.371891															0.0235918	0.0294096		1.53	0.934678	0.976107
0.835616	0.9502	0.7219										0.303458															0.0619756	0.0843654		1.54	0.934335	0.975988
0.852	0.9489	0.7138										0.221762															0.112738	0.161255		1.55	0.933995	0.975872
0.868384	0.9489	0.7138										0.291955															0.385629	0.155196		1.56	0.933657	0.975754
0.884768	0.9489	0.7138										0.392642															0.0216017	0.165944		1.57	0.933318	0.975635
0.901152	0.9455	0.7138										0.563803															0.140056	0.139177		1.58	0.932979	0.975516
0.917536	0.9455	0.7138										0.66522															0.0685169	0.320374		1.59	0.932651	0.975396
0.93392	0.9408	0.7138										0.296891															0.186143	0.0374356		1.6	0.932332	0.975278
0.950304	0.9445	0.7124										0.537239															0.0616696	0.25199		1.61	0.932013	0.975161
0.966688	0.9432	0.7124										0.461877															0.237138	0.0847735		1.62	0.931698	0.975049
0.983072	0.9408	0.7124										0.376487															0.170301	0.147104		1.63	0.931385	0.974939
0.999456	0.9408	0.7078										0.305623															0.133332	0.0265541		1.64	0.931076	0.974832
1.01584	0.9418	0.7078										0.821858															0.068118	0.00373383		1.65	0.930763	0.974723
1.03222	0.9381	0.7046										0.808708															0.0117031	0.115467		1.66	0.930453	0.974615
1.04861	0.9381	0.7037										0.50278															0.284529	0.203777		1.67	0.930133	0.974505
1.06499	0.9381	0.7046										0.283885															0.329584	0.17894		1.68	0.929814	0.974398
1.08138	0.9397	0.7046										0.729524															0.302615	0.114665		1.69	0.929498	0.974289
1.09776	0.9397	0.7041										0.723074															0.285108	0.114122		1.7	0.929178	0.974181
1.11414	0.9397	0.7041										0.977917															0.0887472	0.139738		1.71	0.928847	0.974075
1.13053	0.9337	0.705										0.729082															0.191216	0.0270515		1.72	0.928512	0.973974
1.14691	0.9352	0.7041										0.218475															0.140597	0.154683		1.73	0.928171	0.973878
1.1633	0.9337	0.6978										0.203622															0.118422	0.112552		1.74	0.927827	0.973788
1.17968	0.9337	0.705										0.3193															0.166014	0.0593278		1.75	0.92749	0.973699
1.19606	0.9337	0.6978										0.848915															0.149404	0.0623667		1.76	0.927148	0.973609
1.21245	0.9283	0.6978										0.21661															0.158368	0.0762819		1.77	0.92681	0.973517
1.22883	0.9283	0.6978										0.271352															0.116114	0.24479		1.78	0.92647	0.973421
1.24522	0.9313	0.6976										0.226399															0.122323	0.122436		1.79	0.926118	0.973325
1.2616	0.9283	0.6958										0.820299															0.0649978	0.158525		1.8	0.925763	0.973227
1.28618	0.9313	0.6958										0.776802															0.137266	0.167442		1.81	0.925407	0.973127
1.31894	0.9313	0.6958										0.899752															0.0880582	0.0667127		1.82	0.92505	0.973019
1.35171	0.9247	0.6906										0.688136															0.0983568	0.103864		1.83	0.924683	0.972911
1.38448	0.9247	0.6881										0.664055															0.00444146	0.173366		1.84	0.924317	0.972804
1.41725	0.9247	0.6881										0.982687															0.140482	0.0156622		1.85	0.923952	0.972696
1.45002	0.9247	0.6881										0.882657															0.343962	0.0754765		1.86	0.92359	0.972589
1.48278	0.9247	0.6875										0.69308															0.0435455	0.116474		1.87	0.92323	0.972481
1.51555	0.9248	0.6859										0.69509															0.029376	0.075593		1.88	0.92287	0.972373
1.54832	0.9232	0.6843										0.722646															0.144019	0.0803343		1.89	0.922514	0.972264
1.58109	0.9232	0.6835										0.725329															0.063845	0.105384		1.9	0.922161	0.972156
1.61386	0.9232	0.6811										0.368453															0.0495795	0.021535		1.91	0.921809	0.972044
1.64662	0.9224	0.6811										0.710474															0.111029	0.187347		1.92	0.921451	0.97193
1.67939	0.9177	0.6807										0.353413															0.126246	0.283696		1.93	0.921096	0.971816
1.71216	0.9186	0.6805										0.253685															0.15258	0.119384		1.94	0.920736	0.9717
1.74493	0.9186	0.6763										0.326792															0.0215626	0.0527684		1.95	0.920379	0.971584
1.7777	0.9167	0.6757										0.486934															0.0549581	0.323428		1.96	0.920023	0.971469
1.81046	0.9167	0.6755										0.738222															0.218736	0.20537		1.97	0.919671	0.97136
1.84323	0.9159	0.6757										0.92905															0.0161581	0.133744		1.98	0.919309	0.971255
1.876	0.9159	0.6755										0.927164															0.00706376	0.192754		1.99	0.918945	0.971151
1.90877	0.9159	0.6738										0.740112															t-Test: Two-Sample Assuming Equal Variances			2	0.918568	0.971047
1.94154	0.9163	0.6738										0.931578																		2.01	0.918195	0.970939
1.9743	0.9142	0.6697										0.912799																Variable 1	Variable 2	2.02	0.917821	0.970831
2.00707	0.9138	0.6689									t-Test: Two-Sample Assuming Equal Variances																Mean	0.119142	0.122348	2.03	0.917448	0.970722
2.03984	0.9126	0.6689																									Variance	0.00767366	0.00831297	2.04	0.917073	0.970615
2.07261	0.9126	0.6689										Variable 1	Variable 2														Observations	200	200	2.05	0.916697	0.970508
2.10538	0.9111	0.6677									Mean	0.221308	0.516018														Pooled Variance	0.00799331		2.06	0.916322	0.970401
2.13814	0.9111	0.6674									Variance	0.0211149	0.0620162														Hypothesized Mean Difference	0		2.07	0.915957	0.970294
2.17091	0.9125	0.6668									Observations	87	203														df	398		2.08	0.915588	0.970187
2.20368	0.9111	0.6661									Pooled Variance	0.0498026															t Stat	-0.35859		2.09	0.915224	0.970075
2.23645	0.9096	0.6651									Hypothesized Mean Difference	0															P(T<=t) one-tail	0.360046		2.1	0.914855	0.969966
2.26922	0.9049	0.6651									df	288															t Critical one-tail	1.64869		2.11	0.914489	0.969854
2.30198	0.9096	0.6626									t Stat	-10.3057															P(T<=t) two-tail	0.720092		2.12	0.914125	0.969744
2.33475	0.9036	0.6626									P(T<=t) one-tail	1.04658e-21															t Critical two-tail	1.96594		2.13	0.913759	0.969632
2.36752	0.9096	0.6626									t Critical one-tail	1.65016																		2.14	0.913398	0.969519
2.40029	0.9069	0.6588									P(T<=t) two-tail	2.09316e-21																		2.15	0.913039	0.969405
2.43306	0.9069	0.661									t Critical two-tail	1.96824																		2.16	0.912682	0.969289
2.46582	0.903	0.6588																												2.17	0.91233	0.969175
2.49859	0.9069	0.6585																												2.18	0.911982	0.969062
2.53136	0.9028	0.6585																												2.19	0.911635	0.968952
2.56413	0.9019	0.6565																												2.2	0.911291	0.968843
2.61328	0.9028	0.6546																												2.21	0.910943	0.968737
2.67882	0.9019	0.6546																												2.22	0.91059	0.968632
2.74435	0.9001	0.654																												2.23	0.910234	0.968527
2.80989	0.9	0.6539																												2.24	0.909878	0.968421
2.87542	0.9001	0.652																												2.25	0.909524	0.968317
2.94096	0.8998	0.6505																												2.26	0.909169	0.968213
3.0065	0.8989	0.6491																												2.27	0.908814	0.968114
3.07203	0.896	0.6479																												2.28	0.908456	0.968015
3.13757	0.8949	0.6477																												2.29	0.9081	0.967916
3.2031	0.8946	0.6469																												2.3	0.907754	0.96782
3.26864	0.8941	0.6458																												2.31	0.907392	0.967722
3.33418	0.8941	0.644																												2.32	0.907035	0.96762
3.39971	0.8928	0.6429																												2.33	0.906679	0.967522
3.46525	0.8926	0.6422																												2.34	0.906321	0.967428
3.53078	0.8916	0.6422																												2.35	0.905958	0.967335
3.59632	0.8905	0.64																												2.36	0.905608	0.967244
3.66186	0.8893	0.6399																												2.37	0.905242	0.96715
3.72739	0.8893	0.6396																												2.38	0.904874	0.96705
3.79293	0.8889	0.6383																												2.39	0.904511	0.96695
3.85846	0.8872	0.6363																												2.4	0.904152	0.966849
3.924	0.8872	0.6361																												2.41	0.90378	0.966754
3.98954	0.8872	0.6358																												2.42	0.903403	0.966664
4.05507	0.8863	0.635																												2.43	0.903033	0.966575
4.12061	0.886	0.6337																												2.44	0.902657	0.966484
4.18614	0.8863	0.6315																												2.45	0.902285	0.966394
4.25168	0.8846	0.6315																												2.46	0.901914	0.966309
4.31722	0.8834	0.6314																												2.47	0.901545	0.966226
4.38275	0.8834	0.6312																												2.48	0.901182	0.966144
4.44829	0.8834	0.63																												2.49	0.900822	0.966064
4.51382	0.8818	0.6293																												2.5	0.900467	0.965983
4.57936	0.8814	0.6293																												2.51	0.90011	0.965902
4.6449	0.881	0.6281																												2.52	0.899761	0.965824
4.71043	0.8795	0.6253																												2.53	0.899413	0.965747
4.77597	0.8795	0.6253																												2.54	0.899066	0.96567
4.8415	0.8792	0.6254																												2.55	0.898717	0.965595
4.90704	0.8783	0.6253																												2.56	0.89835	0.965515
4.97258	0.878	0.6247																												2.57	0.897983	0.965437
5.03811	0.878	0.6241																												2.58	0.89762	0.965357
5.10365	0.878	0.6222																												2.59	0.897247	0.965277
5.16918	0.877	0.6219																												2.6	0.896875	0.965194
5.26749	0.8759	0.621																												2.61	0.896498	0.965107
5.39856	0.8752	0.6202																												2.62	0.896124	0.965019
5.52963	0.874	0.6194																												2.63	0.895751	0.964929
5.6607	0.8733	0.6189																												2.64	0.89538	0.964839
5.79178	0.8726	0.6171																												2.65	0.895011	0.964749
5.92285	0.8714	0.6157																												2.66	0.894639	0.964658
6.05392	0.8706	0.6144																												2.67	0.894264	0.964569
6.18499	0.8695	0.6134																												2.68	0.893891	0.964481
6.31606	0.869	0.613																												2.69	0.893525	0.964395
6.44714	0.8678	0.6117																												2.7	0.893164	0.964311
6.57821	0.8676	0.6103																												2.71	0.892811	0.96423
6.70928	0.8666	0.6101																												2.72	0.892464	0.964146
6.84035	0.8661	0.6086																												2.73	0.892121	0.964063
6.97142	0.8655	0.6076																												2.74	0.891782	0.963978
7.1025	0.8646	0.6065																												2.75	0.891445	0.96389
7.23357	0.8643	0.6063																												2.76	0.891106	0.963802
7.36464	0.8626	0.606																												2.77	0.890773	0.963714
7.49571	0.862	0.6046																												2.78	0.890442	0.963626
7.62678	0.8612	0.6041																												2.79	0.890119	0.963539
7.75786	0.8603	0.6028																												2.8	0.889775	0.963452
7.88893	0.8602	0.6018																												2.81	0.889417	0.963359
8.02	0.8598	0.6016																												2.82	0.889046	0.963265
8.15107	0.8592	0.6																												2.83	0.88867	0.963174
8.28214	0.8576	0.5999																												2.84	0.888299	0.963086
8.41322	0.8576	0.5985																												2.85	0.887919	0.963001
8.54429	0.8567	0.5984																												2.86	0.887537	0.962919
8.67536	0.8562	0.598																												2.87	0.887159	0.962841
8.80643	0.8561	0.5963																												2.88	0.886787	0.962768
8.9375	0.8553	0.5958																												2.89	0.886419	0.962694
9.06858	0.8542	0.5952																												2.9	0.886055	0.962621
9.19965	0.8535	0.5949																												2.91	0.88569	0.962551
9.33072	0.8524	0.5936																												2.92	0.885337	0.962482
9.46179	0.8523	0.5935																												2.93	0.884991	0.96241
9.59286	0.8515	0.5929																												2.94	0.884652	0.96234
9.72394	0.8513	0.5926																												2.95	0.884323	0.962262
9.85501	0.851	0.5916																												2.96	0.883998	0.96218
9.98608	0.8505	0.5907																												2.97	0.88368	0.9621
10.1172	0.8504	0.5901																												2.98	0.883353	0.96202
10.2482	0.8499	0.5901																												2.99	0.88302	0.96194
10.3793	0.8498	0.5888																												3	0.882695	0.96186
10.5759	0.8476	0.5879																												3.01	0.882359	0.961776
10.838	0.8469	0.5874																												3.02	0.882029	0.961685
11.1002	0.8462	0.586																												3.03	0.881701	0.961594
11.3623	0.8451	0.584																												3.04	0.881372	0.961504
11.6245	0.8448	0.5838																												3.05	0.881041	0.961414
11.8866	0.8429	0.5822																												3.06	0.880708	0.96132
12.1488	0.8422	0.5821																												3.07	0.880366	0.961225
12.4109	0.8417	0.5802																												3.08	0.880025	0.961129
12.6731	0.84	0.5797																												3.09	0.879681	0.961031
12.9352	0.8397	0.5779																												3.1	0.879332	0.960933
13.1973	0.8378	0.5775																												3.11	0.878986	0.960833
13.4595	0.8377	0.5767																												3.12	0.878647	0.960734
13.7216	0.837	0.5757																												3.13	0.878312	0.960639
13.9838	0.8367	0.575																												3.14	0.877981	0.960546
14.2459	0.835	0.5738																												3.15	0.877656	0.960457
14.5081	0.8348	0.5733																												3.16	0.877335	0.960369
14.7702	0.8334	0.5722																												3.17	0.877002	0.960281
15.0324	0.8331	0.5719																												3.18	0.876663	0.960198
15.2945	0.8325	0.5706																												3.19	0.876328	0.960116
15.5566	0.8316	0.5695																												3.2	0.87599	0.960039
15.8188	0.8307	0.5688																												3.21	0.875651	0.959966
16.0809	0.8301	0.568																												3.22	0.875314	0.959892
16.3431	0.8298	0.5671																												3.23	0.874977	0.959825
16.6052	0.8287	0.5659																												3.24	0.874639	0.959758
16.8674	0.8284	0.5651																												3.25	0.8743	0.95969
17.1295	0.8272	0.5646																												3.26	0.873957	0.959619
17.3916	0.8268	0.5636																												3.27	0.873614	0.959544
17.6538	0.8259	0.5626																												3.28	0.87327	0.959469
17.9159	0.8253	0.5624																												3.29	0.872933	0.959395
18.1781	0.8253	0.5612																												3.3	0.872582	0.95932
18.4402	0.8245	0.5604																												3.31	0.872237	0.959244
18.7024	0.824	0.56																												3.32	0.871886	0.959166
18.9645	0.823	0.5593																												3.33	0.871542	0.959086
19.2267	0.8227	0.5582																												3.34	0.871199	0.959005
19.4888	0.8221	0.5582																												3.35	0.870861	0.95892
19.7509	0.8211	0.557																												3.36	0.870525	0.958838
20.0131	0.8207	0.5561																												3.37	0.870185	0.958752
20.2752	0.8202	0.5561																												3.38	0.869845	0.958667
20.5374	0.8199	0.5547																												3.39	0.869499	0.958577
20.7995	0.8198	0.5539																												3.4	0.869149	0.958485
21.1927	0.8185	0.5534																												3.41	0.868797	0.958391
21.717	0.8168	0.5521																												3.42	0.868447	0.958298
22.2413	0.8161	0.5508																												3.43	0.868098	0.958205
22.7656	0.8156	0.5493																												3.44	0.867751	0.958113
23.2899	0.8146	0.5487																												3.45	0.867407	0.958024
23.8142	0.8134	0.547																												3.46	0.867063	0.957934
24.3385	0.8119	0.5462																												3.47	0.866715	0.957846
24.8628	0.8113	0.5448																												3.48	0.86636	0.957757
25.387	0.8103	0.5437																												3.49	0.866009	0.95767
25.9113	0.8099	0.5427																												3.5	0.86567	0.957585
26.4356	0.8091	0.5416																												3.51	0.86533	0.957502
26.9599	0.8075	0.5404																												3.52	0.86499	0.957422
27.4842	0.8068	0.5396																												3.53	0.864652	0.95734
28.0085	0.8057	0.5382																												3.54	0.864312	0.957256
28.5328	0.8048	0.5374																												3.55	0.863972	0.957171
29.0571	0.8046	0.5363																												3.56	0.863637	0.957084
29.5813	0.8037	0.5355																												3.57	0.863303	0.956993
30.1056	0.8022	0.5347																												3.58	0.862962	0.956894
30.6299	0.8018	0.5338																												3.59	0.862625	0.956794
31.1542	0.8018	0.5329																												3.6	0.862279	0.956695
31.6785	0.8003	0.5321																												3.61	0.861928	0.956595
32.2028	0.7997	0.531																												3.62	0.861576	0.9565
32.7271	0.7986	0.53																												3.63	0.86122	0.956405
33.2514	0.7981	0.5296																												3.64	0.860876	0.956312
33.7756	0.798	0.5281																												3.65	0.860535	0.956217
34.2999	0.7969	0.5274																												3.66	0.8602	0.956122
34.8242	0.7958	0.5266																												3.67	0.859869	0.956028
35.3485	0.7955	0.5256																												3.68	0.859548	0.955935
35.8728	0.7947	0.5249																												3.69	0.859231	0.955841
36.3971	0.7941	0.5239																												3.7	0.858913	0.955746
36.9214	0.7933	0.5229																												3.71	0.858591	0.955654
37.4457	0.7929	0.5224																												3.72	0.858273	0.955565
37.97	0.792	0.5216																												3.73	0.857955	0.955478
38.4942	0.7908	0.521																												3.74	0.857624	0.955393
39.0185	0.7908	0.5203																												3.75	0.857302	0.95531
39.5428	0.7903	0.5196																												3.76	0.856981	0.955229
40.0671	0.7888	0.519																												3.77	0.856656	0.955148
40.5914	0.7886	0.5181																												3.78	0.856337	0.95507
41.1157	0.7881	0.5178																												3.79	0.856025	0.954987
41.64	0.7873	0.5163																												3.8	0.855724	0.954907
42.4264	0.7866	0.5153																												3.81	0.855424	0.954822
43.475	0.7853	0.514																												3.82	0.855125	0.95474
44.5236	0.7843	0.5122																												3.83	0.854829	0.95466
45.5721	0.7832	0.5112																												3.84	0.854543	0.954582
46.6207	0.7821	0.5096																												3.85	0.854257	0.954507
47.6693	0.781	0.5085																												3.86	0.853963	0.954434
48.7179	0.7799	0.5069																												3.87	0.853667	0.95436
49.7664	0.779	0.5059																												3.88	0.85338	0.954285
50.815	0.7776	0.5047																												3.89	0.853076	0.954208
51.8636	0.7767	0.5036																												3.9	0.852778	0.954129
52.9122	0.7759	0.5023																												3.91	0.852485	0.954048
53.9607	0.7747	0.5017																												3.92	0.852199	0.953968
55.0093	0.7743	0.5009																												3.93	0.851909	0.953884
56.0579	0.7729	0.4999																												3.94	0.851624	0.9538
57.1065	0.7723	0.4991																												3.95	0.851352	0.953715
58.155	0.7712	0.4984																												3.96	0.851078	0.953627
59.2036	0.7705	0.4978																												3.97	0.850813	0.953539
60.2522	0.7696	0.4966																												3.98	0.850546	0.95345
61.3008	0.7681	0.496																												3.99	0.850274	0.953361
62.3493	0.7675	0.4954																												4	0.849992	0.953272
63.3979	0.7673	0.4948																												4.01	0.849703	0.953186
64.4465	0.7661	0.4943																												4.02	0.849429	0.953094
65.4951	0.7653	0.4933																												4.03	0.849147	0.952999
66.5436	0.7641	0.4926																												4.04	0.848857	0.952902
67.5922	0.7633	0.4917																												4.05	0.84856	0.952805
68.6408	0.7626	0.4911																												4.06	0.848248	0.952712
69.6894	0.7617	0.4903																												4.07	0.847935	0.952624
70.738	0.7608	0.4898																												4.08	0.847621	0.952537
71.7865	0.7599	0.4896																												4.09	0.847314	0.952453
72.8351	0.7588	0.489																												4.1	0.847001	0.952372
73.8837	0.7585	0.488																												4.11	0.846682	0.952292
74.9323	0.7578	0.4869																												4.12	0.846369	0.952215
75.9808	0.7574	0.486																												4.13	0.846053	0.952133
77.0294	0.7563	0.485																												4.14	0.84573	0.952056
78.078	0.7554	0.4834																												4.15	0.845415	0.951983
79.1266	0.7552	0.4818																												4.16	0.845106	0.951912
80.1751	0.7543	0.4806																												4.17	0.8448	0.951846
81.2237	0.7533	0.4796																												4.18	0.844489	0.95178
82.2723	0.7531	0.4784																												4.19	0.844184	0.951715
83.3209	0.7521	0.4774																												4.2	0.843884	0.951646
84.8937	0.7513	0.4757																												4.21	0.843586	0.951576
86.9909	0.7501	0.4731																												4.22	0.843291	0.951505
89.088	0.749	0.4718																												4.23	0.842998	0.95143
91.1852	0.7475	0.4707																												4.24	0.842703	0.951355
93.2823	0.7462	0.4696																												4.25	0.842416	0.95128
95.3795	0.7448	0.4687																												4.26	0.842126	0.951207
97.4766	0.7438	0.468																												4.27	0.841839	0.951136
99.5738	0.7428	0.4673																												4.28	0.841548	0.951064
101.671	0.7418	0.4658																												4.29	0.841266	0.950989
103.768	0.7406	0.4648																												4.3	0.840992	0.950915
105.865	0.7393	0.4638																												4.31	0.84072	0.950841
107.962	0.738	0.4626																												4.32	0.840449	0.950763
110.06	0.7367	0.4615																												4.33	0.84017	0.950685
112.157	0.7355	0.4609																												4.34	0.839889	0.95061
114.254	0.7345	0.4593																												4.35	0.839611	0.950535
116.351	0.7339	0.4578																												4.36	0.839332	0.95046
118.448	0.7331	0.4563																												4.37	0.839055	0.950385
120.545	0.7317	0.4548																												4.38	0.838773	0.950313
122.642	0.731	0.4529																												4.39	0.838492	0.950241
124.74	0.73	0.4512																												4.4	0.838217	0.950169
126.837	0.7292	0.4492																												4.41	0.837946	0.950099
128.934	0.7278	0.4477																												4.42	0.837677	0.950026
131.031	0.7272	0.4465																												4.43	0.837407	0.949954
133.128	0.7262	0.4456																												4.44	0.837141	0.949883
135.225	0.7251	0.4454																												4.45	0.836875	0.94981
137.323	0.7244	0.4451																												4.46	0.836607	0.949736
139.42	0.7234	0.4444																												4.47	0.836344	0.949668
141.517	0.7222	0.4438																												4.48	0.836083	0.949604
143.614	0.7215	0.4434																												4.49	0.83583	0.94954
145.711	0.7209	0.4429																												4.5	0.835586	0.949476
147.808	0.7201	0.4423																												4.51	0.835342	0.949409
149.905	0.7195	0.4417																												4.52	0.835101	0.949343
152.003	0.7186	0.4409																												4.53	0.834857	0.949279
154.1	0.7178	0.4405																												4.54	0.834595	0.949217
156.197	0.7169	0.4396																												4.55	0.834336	0.949163
158.294	0.7162	0.4383																												4.56	0.834082	0.949104
160.391	0.7155	0.4369																												4.57	0.833831	0.949043
162.488	0.7145	0.4353																												4.58	0.833579	0.94898
164.586	0.7139	0.434																												4.59	0.833329	0.948918
166.683	0.7134	0.4333																												4.6	0.833088	0.948854
169.828	0.7119	0.4315																												4.61	0.832846	0.948784
174.023	0.7102	0.4294																												4.62	0.832607	0.948715
178.217	0.7088	0.4274																												4.63	0.832375	0.948648
182.411	0.7073	0.4255																												4.64	0.832149	0.94858
186.606	0.7058	0.4236																												4.65	0.831917	0.948513
190.8	0.7046	0.4222																												4.66	0.831689	0.948444
194.994	0.7032	0.4214																												4.67	0.831462	0.948374
199.189	0.7019	0.421																												4.68	0.831245	0.948307
203.383	0.7005	0.4201																												4.69	0.831026	0.948241
207.577	0.6994	0.4188																												4.7	0.830848	0.948175
211.771	0.6981	0.4176																												4.71	0.830601	0.94811
215.966	0.697	0.4152																												4.72	0.830346	0.948041
220.16	0.6958	0.4131																												4.73	0.830094	0.947976
224.354	0.6944	0.4114																												4.74	0.829846	0.947912
228.549	0.6933	0.4094																												4.75	0.829594	0.947848
232.743	0.6921	0.4076																												4.76	0.829338	0.947783
236.937	0.691	0.4063																												4.77	0.829078	0.947719
241.132	0.69	0.4052																												4.78	0.828818	0.947656
245.326	0.6888	0.4041																												4.79	0.828559	0.947587
249.52	0.6877	0.4034																												4.8	0.828298	0.947515
253.714	0.6868	0.4033																												4.81	0.828028	0.947442
257.909	0.6856	0.4028																												4.82	0.827757	0.947369
262.103	0.6847	0.402																												4.83	0.827485	0.947287
266.297	0.6835	0.4011																												4.84	0.827225	0.947205
270.492	0.6826	0.3989																												4.85	0.826953	0.947127
274.686	0.6817	0.3967																												4.86	0.82669	0.947047
278.88	0.6805	0.3947																												4.87	0.826427	0.946972
283.075	0.6796	0.3929																												4.88	0.826164	0.946898
287.269	0.6787	0.3914																												4.89	0.825905	0.946833
291.463	0.6778	0.3902																												4.9	0.825643	0.946774
295.658	0.6765	0.3889																												4.91	0.825381	0.946722
299.852	0.6756	0.3876																												4.92	0.825127	0.946667
304.046	0.6747	0.3872																												4.93	0.82487	0.946615
308.24	0.6739	0.3872																												4.94	0.824624	0.946557
312.435	0.6732	0.3869																												4.95	0.82438	0.946501
316.629	0.6722	0.3861																												4.96	0.824139	0.946444
320.823	0.6714	0.3858																												4.97	0.823904	0.946391
325.018	0.6706	0.3844																												4.98	0.823669	0.946338
329.212	0.6696	0.3832																												4.99	0.823439	0.946282
333.406	0.669	0.3816																												5	0.82321	0.946223
339.698	0.6677	0.3798																												5.01	0.822977	0.946159
348.086	0.6662	0.3773																												5.02	0.822746	0.946095
356.475	0.6649	0.3757																												5.03	0.822514	0.946027
364.864	0.663	0.3751																												5.04	0.822278	0.945956
373.252	0.6614	0.375																												5.05	0.822037	0.945879
381.641	0.66	0.3724																												5.06	0.821798	0.945795
390.029	0.6586	0.3696																												5.07	0.821552	0.94571
398.418	0.6573	0.3678																												5.08	0.821314	0.945622
406.807	0.6557	0.3661																												5.09	0.821083	0.945536
415.195	0.6545	0.3658																												5.1	0.820852	0.945445
423.584	0.6528	0.3655																												5.11	0.820615	0.945353
431.972	0.6513	0.3646																												5.12	0.820387	0.945254
440.361	0.6502	0.3615																												5.13	0.820164	0.945156
448.75	0.649	0.3599																												5.14	0.819929	0.945063
457.138	0.6478	0.3584																												5.15	0.819696	0.944974
465.527	0.6468	0.357																												5.16	0.819473	0.94489
473.915	0.6452	0.357																												5.17	0.819256	0.944806
482.304	0.6439	0.3564																												5.18	0.819034	0.94472
490.693	0.6423	0.3547																												5.19	0.818804	0.944631
499.081	0.6415	0.3522																												5.2	0.818583	0.944539
507.47	0.6406	0.351																												5.21	0.818355	0.94445
515.858	0.6397	0.349																												5.22	0.818136	0.944365
524.247	0.6385	0.3487																												5.23	0.817901	0.944285
532.636	0.6372	0.3487																												5.24	0.817667	0.944204
541.024	0.6364	0.3482																												5.25	0.817435	0.944119
549.413	0.6349	0.347																												5.26	0.817212	0.944039
557.802	0.6342	0.3448																												5.27	0.816996	0.943958
566.19	0.633	0.3428																												5.28	0.816778	0.943876
574.579	0.632	0.342																												5.29	0.816561	0.943799
582.967	0.6309	0.3415																												5.3	0.816338	0.943721
591.356	0.6297	0.3412																												5.31	0.816127	0.94365
599.745	0.629	0.3407																												5.32	0.81592	0.943576
608.133	0.6282	0.3391																												5.33	0.815713	0.943501
616.522	0.6275	0.3379																												5.34	0.815513	0.943424
624.91	0.6266	0.3379																												5.35	0.815316	0.943352
633.299	0.6255	0.3379																												5.36	0.815121	0.943281
641.688	0.6246	0.3373																												5.37	0.81493	0.943207
650.076	0.6236	0.3373																												5.38	0.814739	0.94314
658.465	0.6226	0.3356																												5.39	0.814545	0.943076
666.853	0.6218	0.3339																												5.4	0.814355	0.943012
679.436	0.6209	0.3332																												5.41	0.814157	0.942945
696.214	0.6188	0.3319																												5.42	0.813957	0.942872
712.991	0.6174	0.3303																												5.43	0.813742	0.942795
729.768	0.616	0.3275																												5.44	0.813532	0.942711
746.545	0.6143	0.3273																												5.45	0.813326	0.942622
763.322	0.6127	0.3233																												5.46	0.813111	0.942528
780.1	0.6111	0.3213																												5.47	0.812896	0.942435
796.877	0.61	0.3213																												5.48	0.812679	0.94234
813.654	0.6085	0.3178																												5.49	0.812474	0.942237
830.431	0.6069	0.3153																												5.5	0.81228	0.942129
847.208	0.6056	0.3141																												5.51	0.812087	0.942019
863.986	0.6041	0.3138																												5.52	0.811882	0.94191
880.763	0.6028	0.3114																												5.53	0.811674	0.941801
897.54	0.6017	0.3097																												5.54	0.811478	0.941693
914.317	0.6001	0.3088																												5.55	0.811274	0.941584
931.095	0.5987	0.308																												5.56	0.81107	0.941474
947.872	0.5976	0.3066																												5.57	0.810862	0.941368
964.649	0.5965	0.3054																												5.58	0.810651	0.941264
981.426	0.5951	0.3039																												5.59	0.810438	0.94116
998.203	0.5937	0.303																												5.6	0.810216	0.941059
1014.98	0.5927	0.3026																												5.61	0.810009	0.94095
1031.76	0.5916	0.3003																												5.62	0.809801	0.940842
1048.54	0.5905	0.3001																												5.63	0.809592	0.940735
1065.31	0.5899	0.2992																												5.64	0.809392	0.940626
1082.09	0.5887	0.2976																												5.65	0.809189	0.940517
1098.87	0.5877	0.2973																												5.66	0.808985	0.940411
1115.64	0.5868	0.2959																												5.67	0.808781	0.940303
1132.42	0.5855	0.2957																												5.68	0.808578	0.940195
1149.2	0.5845	0.2949																												5.69	0.808378	0.940087
1165.98	0.5836	0.2941																												5.7	0.808183	0.93998
1182.75	0.5829	0.293																												5.71	0.807982	0.939875
1199.53	0.5814	0.2921																												5.72	0.807786	0.939774
1216.31	0.5804	0.2906																												5.73	0.807587	0.93968
1233.08	0.5796	0.2894																												5.74	0.807388	0.93959
1249.86	0.5786	0.289																												5.75	0.807193	0.939502
1266.64	0.5776	0.287																												5.76	0.807005	0.939414
1283.42	0.5771	0.2866																												5.77	0.806819	0.93933
1300.19	0.5759	0.2859																												5.78	0.806637	0.939244
1316.97	0.575	0.2843																												5.79	0.806459	0.939161
1333.75	0.574	0.2838																												5.8	0.80629	0.939078
1358.91	0.5728	0.2815																												5.81	0.806122	0.938995
1392.47	0.5707	0.28																												5.82	0.805955	0.938913
1426.02	0.569	0.2785																												5.83	0.805789	0.938828
1459.58	0.5672	0.2768																												5.84	0.805634	0.938741
1493.13	0.5658	0.2755																												5.85	0.805481	0.938648
1526.69	0.5644	0.2745																												5.86	0.805332	0.938548
1560.24	0.5628	0.2734																												5.87	0.805177	0.938443
1593.79	0.5614	0.2724																												5.88	0.805015	0.938339
1627.35	0.5601	0.2714																												5.89	0.804857	0.938234
1660.9	0.5583	0.2699																												5.9	0.804691	0.938129
1694.46	0.557	0.2686																												5.91	0.804529	0.938019
1728.01	0.5557	0.2675																												5.92	0.80437	0.937912
1761.57	0.5541	0.2657																												5.93	0.804207	0.937802
1795.12	0.553	0.2641																												5.94	0.804047	0.937697
1828.68	0.5515	0.2632																												5.95	0.803881	0.937594
1862.23	0.5502	0.2618																												5.96	0.803718	0.937492
1895.78	0.5491	0.2605																												5.97	0.803553	0.937389
1929.34	0.5473	0.2593																												5.98	0.803382	0.93729
1962.89	0.5459	0.2581																												5.99	0.803211	0.937193
1996.45	0.5447	0.257																												6	0.803042	0.937102
2030	0.5436	0.256																												6.01	0.802876	0.937009
2063.56	0.5424	0.255																												6.02	0.802708	0.936914
2097.11	0.5412	0.2542																												6.03	0.802536	0.936821
2130.67	0.5402	0.2532																												6.04	0.802369	0.936728
2164.22	0.5391	0.2525																												6.05	0.8022	0.936643
2197.77	0.538	0.2512																												6.06	0.802031	0.936564
2231.33	0.5373	0.2503																												6.07	0.801871	0.936488
2264.88	0.5362	0.2491																												6.08	0.801717	0.936411
2298.44	0.5352	0.2486																												6.09	0.80157	0.936335
2331.99	0.534	0.2473																												6.1	0.801428	0.936252
2365.55	0.5326	0.2463																												6.11	0.801288	0.936172
2399.1	0.5314	0.2456																												6.12	0.80114	0.936092
2432.66	0.5302	0.2445																												6.13	0.80099	0.936008
2466.21	0.5287	0.2437																												6.14	0.800839	0.935926
2499.76	0.5277	0.2426																												6.15	0.800683	0.935847
2533.32	0.5266	0.242																												6.16	0.800521	0.935766
2566.87	0.5257	0.2414																												6.17	0.800348	0.935688
2600.43	0.5248	0.2411																												6.18	0.800175	0.935608
2633.98	0.524	0.2402																												6.19	0.800002	0.93553
2667.54	0.523	0.2393																												6.2	0.799824	0.935452
2717.87	0.5215	0.2382																												6.21	0.799644	0.935373
2784.98	0.5192	0.2367																												6.22	0.799466	0.935289
2852.09	0.5176	0.2351																												6.23	0.799293	0.935204
2919.19	0.516	0.2336																												6.24	0.799117	0.935116
2986.3	0.5142	0.2322																												6.25	0.79894	0.935022
3053.41	0.5125	0.2312																												6.26	0.798758	0.93493
3120.52	0.5109	0.2303																												6.27	0.798584	0.934842
3187.63	0.5091	0.229																												6.28	0.798404	0.934756
3254.74	0.5076	0.2275																												6.29	0.798224	0.934671
3321.85	0.5059	0.2259																												6.3	0.798049	0.934585
3388.96	0.5044	0.2255																												6.31	0.797883	0.934496
3456.07	0.503	0.2247																												6.32	0.797717	0.934406
3523.17	0.5015	0.2231																												6.33	0.797548	0.934319
3590.28	0.4998	0.2227																												6.34	0.797388	0.934232
3657.39	0.4983	0.2215																												6.35	0.797232	0.934141
3724.5	0.4969	0.2196																												6.36	0.797075	0.934048
3791.61	0.4958	0.2186																												6.37	0.796914	0.93395
3858.72	0.4946	0.2168																												6.38	0.796757	0.933856
3925.83	0.493	0.2161																												6.39	0.796607	0.933764
3992.94	0.4919	0.2153																												6.4	0.796462	0.933677
4060.05	0.4905	0.2145																												6.41	0.796308	0.933597
4127.15	0.4893	0.2142																												6.42	0.796157	0.933519
4194.26	0.4883	0.2127																												6.43	0.796004	0.933442
4261.37	0.4872	0.2115																												6.44	0.795863	0.933367
4328.48	0.4861	0.2113																												6.45	0.795725	0.933297
4395.59	0.485	0.2108																												6.46	0.795593	0.933227
4462.7	0.4837	0.2097																												6.47	0.795467	0.93316
4529.81	0.483	0.2094																												6.48	0.79533	0.933095
4596.92	0.4817	0.209																												6.49	0.79519	0.933027
4664.02	0.4808	0.2078																												6.5	0.795041	0.932957
4731.13	0.4799	0.2063																												6.51	0.794885	0.932886
4798.24	0.4785	0.2061																												6.52	0.794716	0.932817
4865.35	0.4775	0.2048																												6.53	0.794546	0.932747
4932.46	0.4766	0.2047																												6.54	0.794372	0.932685
4999.57	0.4755	0.2029																												6.55	0.794207	0.932622
5066.68	0.4746	0.2025																												6.56	0.79404	0.932557
5133.79	0.4737	0.2023																												6.57	0.793868	0.93249
5200.9	0.4727	0.2004																												6.58	0.793693	0.932418
5268	0.4716	0.1989																												6.59	0.79351	0.932341
5335.11	0.4706	0.1983																												6.6	0.793324	0.932259
5435.78	0.4692	0.1976																												6.61	0.793138	0.932173
5569.99	0.4675	0.1969																												6.62	0.792958	0.932085
5704.21	0.4657	0.195																												6.63	0.792775	0.931995
5838.43	0.4636	0.1931																												6.64	0.792601	0.9319
5972.65	0.4621	0.1922																												6.65	0.792441	0.931801
6106.87	0.4605	0.1918																												6.66	0.792274	0.931702
6241.08	0.4587	0.1897																												6.67	0.792112	0.931605
6375.3	0.4571	0.1889																												6.68	0.791936	0.931511
6509.52	0.4555	0.1881																												6.69	0.791773	0.93142
6643.74	0.4535	0.1867																												6.7	0.791614	0.931335
6777.95	0.4519	0.1855																												6.71	0.791468	0.931248
6912.17	0.4505	0.1842																												6.72	0.79131	0.931165
7046.39	0.4494	0.1842																												6.73	0.791148	0.931083
7180.61	0.4482	0.1831																												6.74	0.791001	0.930999
7314.83	0.4469	0.1816																												6.75	0.790854	0.930917
7449.04	0.4457	0.1807																												6.76	0.790716	0.93084
7583.26	0.4445	0.1789																												6.77	0.790574	0.930766
7717.48	0.4433	0.1779																												6.78	0.79043	0.930692
7851.7	0.4421	0.1766																												6.79	0.790289	0.930623
7985.91	0.4408	0.1753																												6.8	0.790151	0.930555
8120.13	0.4398	0.1747																												6.81	0.790024	0.930491
8254.35	0.4387	0.1739																												6.82	0.7899	0.930432
8388.57	0.4375	0.1734																												6.83	0.78977	0.930372
8522.79	0.4365	0.173																												6.84	0.789635	0.930315
8657	0.4352	0.1723																												6.85	0.789495	0.930263
8791.22	0.4342	0.1715																												6.86	0.789364	0.930212
8925.44	0.4331	0.1712																												6.87	0.789237	0.930156
9059.66	0.432	0.1711																												6.88	0.789111	0.930098
9193.87	0.431	0.1699																												6.89	0.788988	0.930035
9328.09	0.4304	0.1695																												6.9	0.788863	0.929971
9462.31	0.4294	0.1685																												6.91	0.788742	0.929911
9596.53	0.4285	0.1681																												6.92	0.788628	0.929848
9730.74	0.4274	0.1671																												6.93	0.788507	0.929783
9864.96	0.4265	0.1659																												6.94	0.788393	0.929718
9999.18	0.4255	0.1655																												6.95	0.788275	0.929654
10133.4	0.4246	0.1649																												6.96	0.788152	0.929587
10267.6	0.4237	0.1641																												6.97	0.788025	0.929519
10401.8	0.4227	0.1636																												6.98	0.787896	0.929449
10536.1	0.4219	0.1631																												6.99	0.787767	0.929381
10670.3	0.421	0.1626																												7	0.787633	0.929312
10871.6	0.4198	0.1622																												7.01	0.787496	0.929245
11140	0.4181	0.1615																												7.02	0.787356	0.92918
11408.5	0.4166	0.1602																												7.03	0.787216	0.929116
11676.9	0.4152	0.1587																												7.04	0.78707	0.929049
11945.3	0.4133	0.158																												7.05	0.786922	0.928985
12213.8	0.4109	0.1563																												7.06	0.786782	0.92892
12482.2	0.4095	0.1555																												7.07	0.786643	0.92886
12750.6	0.4082	0.1543																												7.08	0.78651	0.9288
13019.1	0.4069	0.1529																												7.09	0.786373	0.928742
13287.5	0.4056	0.1522																												7.1	0.786235	0.928682
13555.9	0.4042	0.1511																												7.11	0.786097	0.928622
13824.4	0.4034	0.1502																												7.12	0.785955	0.928564
14092.8	0.4023	0.1493																												7.13	0.785818	0.928501
14361.3	0.401	0.1487																												7.14	0.785643	0.928437
14629.7	0.4002	0.1484																												7.15	0.785483	0.928365
14898.1	0.3991	0.1481																												7.16	0.785318	0.928296
15166.6	0.3979	0.1473																												7.17	0.78516	0.928228
15435	0.3965	0.147																												7.18	0.785008	0.928158
15703.4	0.3955	0.1456																												7.19	0.784867	0.92809
15971.9	0.3946	0.1455																												7.2	0.784738	0.928023
16240.3	0.3936	0.1437																												7.21	0.784612	0.927962
16508.7	0.3927	0.1424																												7.22	0.784486	0.927904
16777.2	0.3915	0.1416																												7.23	0.784373	0.927848
17045.6	0.3902	0.1407																												7.24	0.784264	0.927794
17314	0.3893	0.1406																												7.25	0.784152	0.927736
17582.5	0.3886	0.1396																												7.26	0.784051	0.92768
17850.9	0.3875	0.1395																												7.27	0.783946	0.927622
18119.4	0.3866	0.1385																												7.28	0.783849	0.927563
18387.8	0.3848	0.138																												7.29	0.783756	0.927501
18656.2	0.3847	0.1369																												7.3	0.783659	0.927437
18924.7	0.3841	0.1368																												7.31	0.78357	0.927373
19193.1	0.383	0.1368																												7.32	0.783479	0.927308
19461.5	0.3817	0.1358																												7.33	0.783388	0.927236
19730	0.3808	0.1356																												7.34	0.783301	0.927162
19998.4	0.3801	0.1347																												7.35	0.783212	0.927084
20266.8	0.379	0.1339																												7.36	0.78312	0.927006
20535.3	0.378	0.1327																												7.37	0.783027	0.926927
20803.7	0.3768	0.1321																												7.38	0.782939	0.926848
21072.1	0.3757	0.1318																												7.39	0.78285	0.926763
21340.6	0.375	0.1318																												7.4	0.782754	0.926678
																														7.41	0.782656	0.926589
																														7.42	0.78256	0.926497
																														7.43	0.78246	0.926402
																														7.44	0.782363	0.926308
																														7.45	0.782267	0.926216
																														7.46	0.782166	0.926128
																														7.47	0.78207	0.926041
																														7.48	0.78198	0.925951
																														7.49	0.781902	0.925866
																														7.5	0.781835	0.92578
																														7.51	0.781762	0.925692
																														7.52	0.781691	0.925603
																														7.53	0.781626	0.925512
																														7.54	0.781567	0.925423
																														7.55	0.781505	0.925334
																														7.56	0.781439	0.925244
																														7.57	0.781371	0.925158
																														7.58	0.781309	0.92507
																														7.59	0.781248	0.924982
																														7.6	0.781172	0.924897
																														7.61	0.781095	0.924819
																														7.62	0.781012	0.924746
																														7.63	0.780929	0.92468
																														7.64	0.780847	0.924618
																														7.65	0.780751	0.924559
																														7.66	0.780651	0.924498
																														7.67	0.780555	0.924436
																														7.68	0.780453	0.924377
																														7.69	0.78035	0.924316
																														7.7	0.780243	0.924257
																														7.71	0.780132	0.924195
																														7.72	0.780022	0.924131
																														7.73	0.77991	0.924065
																														7.74	0.779792	0.923999
																														7.75	0.779675	0.923934
																														7.76	0.779551	0.92387
																														7.77	0.779431	0.923805
																														7.78	0.779317	0.92374
																														7.79	0.779219	0.923674
																														7.8	0.779122	0.923609
																														7.81	0.779035	0.923548
																														7.82	0.778936	0.923489
																														7.83	0.778837	0.923431
																														7.84	0.778739	0.923374
																														7.85	0.778641	0.923318
																														7.86	0.778553	0.923261
																														7.87	0.778458	0.923209
																														7.88	0.778362	0.923153
																														7.89	0.778266	0.923095
																														7.9	0.77817	0.923034
																														7.91	0.778078	0.922965
																														7.92	0.777984	0.922892
																														7.93	0.777895	0.922819
																														7.94	0.777798	0.922748
																														7.95	0.777682	0.922678
																														7.96	0.777563	0.922611
																														7.97	0.777437	0.92255
																														7.98	0.777304	0.922488
																														7.99	0.77718	0.922424
																														8	0.777055	0.922358
																														8.01	0.776936	0.922288
																														8.02	0.776817	0.922223
																														8.03	0.776701	0.92216
																														8.04	0.776587	0.9221
																														8.05	0.776474	0.922039
																														8.06	0.776367	0.921978
																														8.07	0.776263	0.921915
																														8.08	0.776153	0.921848
																														8.09	0.77604	0.921778
																														8.1	0.775925	0.921708
																														8.11	0.775819	0.921635
																														8.12	0.775707	0.921563
																														8.13	0.775605	0.92149
																														8.14	0.775502	0.921414
																														8.15	0.775407	0.921336
																														8.16	0.775316	0.921258
																														8.17	0.775229	0.921172
																														8.18	0.77514	0.921083
																														8.19	0.775052	0.920994
																														8.2	0.774963	0.920905
																														8.21	0.774884	0.920815
																														8.22	0.77481	0.920726
																														8.23	0.774738	0.920636
																														8.24	0.774664	0.92054
																														8.25	0.774591	0.920446
																														8.26	0.774518	0.920354
																														8.27	0.774444	0.920259
																														8.28	0.774368	0.920169
																														8.29	0.774292	0.920074
																														8.3	0.774217	0.919981
																														8.31	0.774137	0.919887
																														8.32	0.774057	0.919792
																														8.33	0.773977	0.919697
																														8.34	0.773903	0.919603
																														8.35	0.773834	0.919514
																														8.36	0.773759	0.919424
																														8.37	0.773689	0.919333
																														8.38	0.773616	0.919245
																														8.39	0.773546	0.919156
																														8.4	0.773467	0.919063
																														8.41	0.773388	0.918971
																														8.42	0.773304	0.918877
																														8.43	0.77323	0.918784
																														8.44	0.773156	0.918685
																														8.45	0.773087	0.91858
																														8.46	0.772992	0.918475
																														8.47	0.772905	0.918369
																														8.48	0.772815	0.91826
																														8.49	0.772733	0.918151
																														8.5	0.772655	0.918043
																														8.51	0.772585	0.917936
																														8.52	0.772521	0.917827
																														8.53	0.772443	0.917718
																														8.54	0.772372	0.917611
																														8.55	0.772299	0.917507
																														8.56	0.772217	0.917403
																														8.57	0.772135	0.917299
																														8.58	0.772059	0.917193
																														8.59	0.771984	0.91708
																														8.6	0.771907	0.916968
																														8.61	0.77184	0.916861
																														8.62	0.771777	0.916752
																														8.63	0.771712	0.916645
																														8.64	0.771647	0.916539
																														8.65	0.771589	0.916435
																														8.66	0.771541	0.916334
																														8.67	0.771496	0.916235
																														8.68	0.771455	0.916136
																														8.69	0.771412	0.916036
																														8.7	0.771373	0.915939
																														8.71	0.771325	0.915842
																														8.72	0.771276	0.915737
																														8.73	0.771223	0.91563
																														8.74	0.771161	0.915521
																														8.75	0.771103	0.915413
																														8.76	0.771049	0.915306
																														8.77	0.770985	0.915194
																														8.78	0.77091	0.915085
																														8.79	0.77084	0.914977
																														8.8	0.770761	0.914869
																														8.81	0.770684	0.91476
																														8.82	0.770608	0.914651
																														8.83	0.770538	0.914546
																														8.84	0.770472	0.91444
																														8.85	0.770411	0.914331
																														8.86	0.770356	0.914222
																														8.87	0.7703	0.914113
																														8.88	0.770249	0.914003
																														8.89	0.770203	0.913894
																														8.9	0.770163	0.913784
																														8.91	0.770124	0.913681
																														8.92	0.770086	0.913574
																														8.93	0.770038	0.913463
																														8.94	0.769993	0.913354
																														8.95	0.769944	0.913239
																														8.96	0.769897	0.913124
																														8.97	0.769845	0.913012
																														8.98	0.769789	0.9129
																														8.99	0.769744	0.91279
																														9	0.769699	0.912684
																														9.01	0.769652	0.912576
																														9.02	0.769614	0.912463
																														9.03	0.76958	0.912349
																														9.04	0.769554	0.912237
																														9.05	0.769532	0.912128
																														9.06	0.769516	0.91202
																														9.07	0.769503	0.911914
																														9.08	0.769483	0.911809
																														9.09	0.76946	0.911707
																														9.1	0.769441	0.911605
																														9.11	0.769416	0.911503
																														9.12	0.769389	0.911399
																														9.13	0.769366	0.911293
																														9.14	0.769339	0.911184
																														9.15	0.769327	0.911073
																														9.16	0.769316	0.910962
																														9.17	0.7693	0.910847
																														9.18	0.769278	0.910728
																														9.19	0.76926	0.910609
																														9.2	0.76924	0.910487
																														9.21	0.769225	0.910368
																														9.22	0.769215	0.91025
																														9.23	0.769218	0.910134
																														9.24	0.76922	0.910022
																														9.25	0.769223	0.909909
																														9.26	0.769233	0.909797
																														9.27	0.769244	0.909684
																														9.28	0.769247	0.909577
																														9.29	0.769257	0.909472
																														9.3	0.769268	0.909368
																														9.31	0.769276	0.909253
																														9.32	0.769278	0.90914
																														9.33	0.769281	0.909031
																														9.34	0.769286	0.908924
																														9.35	0.76928	0.90882
																														9.36	0.769285	0.908716
																														9.37	0.769295	0.908612
																														9.38	0.769293	0.908509
																														9.39	0.769306	0.908407
																														9.4	0.769315	0.908307
																														9.41	0.769331	0.90821
																														9.42	0.769349	0.908115
																														9.43	0.76937	0.908023
																														9.44	0.769391	0.907931
																														9.45	0.769416	0.907837
																														9.46	0.76944	0.907747
																														9.47	0.769453	0.907657
																														9.48	0.769469	0.907566
																														9.49	0.769475	0.907473
																														9.5	0.769497	0.907378
																														9.51	0.769519	0.907276
																														9.52	0.769529	0.907175
																														9.53	0.769545	0.907074
																														9.54	0.769566	0.906974
																														9.55	0.769579	0.906881
																														9.56	0.769599	0.906791
																														9.57	0.769623	0.906702
																														9.58	0.769652	0.906615
																														9.59	0.769676	0.906529
																														9.6	0.769697	0.906439
																														9.61	0.769722	0.906346
																														9.62	0.769745	0.906251
																														9.63	0.769765	0.906155
																														9.64	0.769785	0.906058
																														9.65	0.769806	0.905955
																														9.66	0.76983	0.905847
																														9.67	0.769855	0.905736
																														9.68	0.769881	0.905623
																														9.69	0.769906	0.905508
																														9.7	0.76994	0.905391
																														9.71	0.769988	0.905273
																														9.72	0.77003	0.905155
																														9.73	0.770076	0.905035
																														9.74	0.770112	0.904915
																														9.75	0.770156	0.904792
																														9.76	0.770194	0.904673
																														9.77	0.770219	0.904555
																														9.78	0.770236	0.904436
																														9.79	0.770262	0.904318
																														9.8	0.770276	0.9042
																														9.81	0.770297	0.904081
																														9.82	0.77032	0.90396
																														9.83	0.770344	0.903838
																														9.84	0.770375	0.90372
																														9.85	0.770394	0.903601
																														9.86	0.770421	0.903485
																														9.87	0.770449	0.903376
																														9.88	0.770489	0.903268
																														9.89	0.770532	0.903155
																														9.9	0.77054	0.903043
																														9.91	0.770557	0.902934
																														9.92	0.770577	0.902824
																														9.93	0.77059	0.902716
																														9.94	0.770607	0.90261
																														9.95	0.770632	0.90251
																														9.96	0.770657	0.902412
																														9.97	0.770691	0.902313
																														9.98	0.770734	0.902217
																														9.99	0.770776	0.902124
																														10	0.770828	0.90203
																														10.01	0.77088	0.90194
																														10.02	0.770925	0.901849
																														10.03	0.770977	0.901763
																														10.04	0.771035	0.901678
																														10.05	0.771099	0.90159
																														10.06	0.771163	0.901502
																														10.07	0.771227	0.901415
																														10.08	0.771293	0.901328
																														10.09	0.771363	0.901238
																														10.1	0.771431	0.901142
																														10.11	0.771493	0.901042
																														10.12	0.771562	0.900942
																														10.13	0.771638	0.900839
																														10.14	0.771711	0.900734
																														10.15	0.771785	0.90063
																														10.16	0.771862	0.900525
																														10.17	0.771935	0.900422
																														10.18	0.772004	0.900318
																														10.19	0.772078	0.900213
																														10.2	0.772153	0.900108
																														10.21	0.772237	0.900002
																														10.22	0.772322	0.899899
																														10.23	0.772416	0.899801
																														10.24	0.772513	0.899707
																														10.25	0.772611	0.899615
																														10.26	0.772704	0.899523
																														10.27	0.772798	0.899433
																														10.28	0.7729	0.899341
																														10.29	0.773003	0.899247
																														10.3	0.773106	0.899151
																														10.31	0.773217	0.899051
																														10.32	0.773333	0.898953
																														10.33	0.77344	0.898855
																														10.34	0.773546	0.898757
																														10.35	0.773656	0.89866
																														10.36	0.773755	0.898563
																														10.37	0.773855	0.898467
																														10.38	0.77396	0.898372
																														10.39	0.774066	0.898277
																														10.4	0.774169	0.898186
																														10.41	0.77427	0.898095
																														10.42	0.774381	0.898007
																														10.43	0.774488	0.897916
																														10.44	0.774597	0.897825
																														10.45	0.774694	0.897731
																														10.46	0.774792	0.897636
																														10.47	0.774892	0.897533
																														10.48	0.774984	0.897427
																														10.49	0.775073	0.897323
																														10.5	0.775165	0.897217
																														10.51	0.77527	0.897111
																														10.52	0.775372	0.897003
																														10.53	0.775485	0.896896
																														10.54	0.775608	0.89679
																														10.55	0.775733	0.896684
																														10.56	0.775852	0.896578
																														10.57	0.775974	0.896471
																														10.58	0.776102	0.896362
																														10.59	0.776232	0.896251
																														10.6	0.77635	0.896141
																														10.61	0.776464	0.896027
																														10.62	0.776584	0.895909
																														10.63	0.776712	0.895793
																														10.64	0.776836	0.895679
																														10.65	0.77697	0.895561
																														10.66	0.777112	0.895441
																														10.67	0.777255	0.895321
																														10.68	0.777406	0.8952
																														10.69	0.777555	0.895082
																														10.7	0.777717	0.894965
																														10.71	0.777886	0.894855
																														10.72	0.778045	0.894745
																														10.73	0.778203	0.894637
																														10.74	0.77837	0.894535
																														10.75	0.778501	0.894428
																														10.76	0.77862	0.894322
																														10.77	0.778753	0.894222
																														10.78	0.778886	0.894129
																														10.79	0.779021	0.894037
																														10.8	0.779152	0.893947
																														10.81	0.779304	0.893852
																														10.82	0.77945	0.893758
																														10.83	0.779596	0.893661
																														10.84	0.779752	0.893565
																														10.85	0.779892	0.893468
																														10.86	0.780041	0.893369
																														10.87	0.780187	0.893268
																														10.88	0.780337	0.89317
																														10.89	0.780492	0.893074
																														10.9	0.780643	0.892976
																														10.91	0.780791	0.892875
																														10.92	0.780932	0.892773
																														10.93	0.781074	0.892667
																														10.94	0.781207	0.892555
																														10.95	0.781331	0.892442
																														10.96	0.781465	0.892323
																														10.97	0.781601	0.892205
																														10.98	0.781737	0.892086
																														10.99	0.781875	0.891967
																														11	0.782006	0.89185
																														11.01	0.782137	0.891735
																														11.02	0.782265	0.891618
																														11.03	0.7824	0.891499
																														11.04	0.782528	0.891383
																														11.05	0.782652	0.891268
																														11.06	0.782781	0.891151
																														11.07	0.782907	0.891037
																														11.08	0.783046	0.890926
																														11.09	0.783193	0.890815
																														11.1	0.783334	0.890704
																														11.11	0.783488	0.890598
																														11.12	0.783643	0.890494
																														11.13	0.7838	0.890392
																														11.14	0.783957	0.890294
																														11.15	0.784114	0.890199
																														11.16	0.784247	0.890104
																														11.17	0.784387	0.890008
																														11.18	0.784529	0.88991
																														11.19	0.784661	0.88981
																														11.2	0.784798	0.88971
																														11.21	0.784941	0.889612
																														11.22	0.785093	0.889516
																														11.23	0.785246	0.889418
																														11.24	0.785397	0.889323
																														11.25	0.785538	0.889227
																														11.26	0.785683	0.889129
																														11.27	0.785814	0.889035
																														11.28	0.785958	0.888936
																														11.29	0.786115	0.888838
																														11.3	0.786273	0.88874
																														11.31	0.78644	0.888642
																														11.32	0.786615	0.888546
																														11.33	0.786789	0.88845
																														11.34	0.786952	0.888353
																														11.35	0.787115	0.888257
																														11.36	0.78728	0.888166
																														11.37	0.787455	0.888073
																														11.38	0.787625	0.887981
																														11.39	0.787787	0.887887
																														11.4	0.787951	0.887795
																														11.41	0.78811	0.887704
																														11.42	0.788272	0.887611
																														11.43	0.788441	0.887522
																														11.44	0.788617	0.887434
																														11.45	0.788809	0.887349
																														11.46	0.788963	0.887264
																														11.47	0.789103	0.887184
																														11.48	0.789241	0.887104
																														11.49	0.78939	0.887025
																														11.5	0.789539	0.886947
																														11.51	0.789696	0.88687
																														11.52	0.789848	0.886794
																														11.53	0.790003	0.886717
																														11.54	0.790153	0.886636
																														11.55	0.790307	0.886554
																														11.56	0.790461	0.886468
																														11.57	0.790617	0.886384
																														11.58	0.790776	0.886298
																														11.59	0.790927	0.886215
																														11.6	0.791078	0.886132
																														11.61	0.791233	0.886045
																														11.62	0.791393	0.885956
																														11.63	0.791549	0.885867
																														11.64	0.791706	0.885776
																														11.65	0.791869	0.885683
																														11.66	0.792041	0.885591
																														11.67	0.792222	0.885496
																														11.68	0.792405	0.8854
																														11.69	0.792593	0.885306
																														11.7	0.792767	0.885213
																														11.71	0.792943	0.885123
																														11.72	0.793113	0.885033
																														11.73	0.793282	0.884947
																														11.74	0.793457	0.884857
																														11.75	0.793632	0.884769
																														11.76	0.793804	0.88468
																														11.77	0.79397	0.884594
																														11.78	0.794129	0.884507
																														11.79	0.794289	0.88442
																														11.8	0.79445	0.884334
																														11.81	0.794609	0.884245
																														11.82	0.794779	0.884157
																														11.83	0.794955	0.884071
																														11.84	0.79513	0.883988
																														11.85	0.795301	0.88391
																														11.86	0.795471	0.883836
																														11.87	0.795639	0.883765
																														11.88	0.795812	0.883693
																														11.89	0.795992	0.883621
																														11.9	0.796176	0.883546
																														11.91	0.796367	0.883472
																														11.92	0.796561	0.883395
																														11.93	0.796761	0.883317
																														11.94	0.796951	0.883236
																														11.95	0.797139	0.883155
																														11.96	0.797324	0.883072
																														11.97	0.797514	0.882989
																														11.98	0.797709	0.882909
																														11.99	0.7979	0.882832
																														12	0.798097	0.882753
																														12.01	0.798285	0.882675
																														12.02	0.798472	0.882598
																														12.03	0.79867	0.88252
																														12.04	0.798869	0.882445
																														12.05	0.799065	0.882373
																														12.06	0.799256	0.8823
																														12.07	0.799447	0.882224
																														12.08	0.799632	0.882146
																														12.09	0.799817	0.882066
																														12.1	0.800003	0.881983
																														12.11	0.800186	0.881893
																														12.12	0.800364	0.8818
																														12.13	0.800541	0.881697
																														12.14	0.800718	0.881592
																														12.15	0.8009	0.881486
																														12.16	0.801083	0.881379
																														12.17	0.80127	0.881281
																														12.18	0.801462	0.881189
																														12.19	0.801655	0.881098
																														12.2	0.801847	0.88101
																														12.21	0.802041	0.880922
																														12.22	0.802237	0.880826
																														12.23	0.802436	0.880731
																														12.24	0.802632	0.880636
																														12.25	0.802831	0.88055
																														12.26	0.803026	0.880464
																														12.27	0.803209	0.880377
																														12.28	0.803397	0.880294
																														12.29	0.803585	0.880211
																														12.3	0.803772	0.880133
																														12.31	0.803958	0.880053
																														12.32	0.804136	0.879967
																														12.33	0.804316	0.87988
																														12.34	0.804488	0.879791
																														12.35	0.804656	0.879701
																														12.36	0.80483	0.879608
																														12.37	0.805006	0.879518
																														12.38	0.805192	0.879428
																														12.39	0.805386	0.879339
																														12.4	0.805592	0.879254
																														12.41	0.805797	0.879172
																														12.42	0.806009	0.87909
																														12.43	0.806236	0.87901
																														12.44	0.806443	0.87893
																														12.45	0.806646	0.878851
																														12.46	0.806852	0.878773
																														12.47	0.807075	0.8787
																														12.48	0.807306	0.878632
																														12.49	0.80754	0.878562
																														12.5	0.807781	0.878495
																														12.51	0.808025	0.878409
																														12.52	0.808267	0.878319
																														12.53	0.808504	0.878228
																														12.54	0.808731	0.878138
																														12.55	0.808962	0.878046
																														12.56	0.809188	0.877947
																														12.57	0.809417	0.87785
																														12.58	0.809644	0.877748
																														12.59	0.809867	0.877648
																														12.6	0.810086	0.877547
																														12.61	0.810304	0.877446
																														12.62	0.810515	0.877344
																														12.63	0.81073	0.877242
																														12.64	0.810953	0.877138
																														12.65	0.811172	0.877038
																														12.66	0.811389	0.876938
																														12.67	0.811606	0.876839
																														12.68	0.811825	0.876739
																														12.69	0.812042	0.876638
																														12.7	0.812254	0.876536
																														12.71	0.812471	0.876432
																														12.72	0.812685	0.876327
																														12.73	0.812895	0.876218
																														12.74	0.813102	0.876101
																														12.75	0.813317	0.875989
																														12.76	0.813534	0.875872
																														12.77	0.813747	0.875758
																														12.78	0.81396	0.875645
																														12.79	0.814178	0.875538
																														12.8	0.814397	0.875432
																														12.81	0.814624	0.875329
																														12.82	0.814853	0.875226
																														12.83	0.815073	0.875125
																														12.84	0.815286	0.875024
																														12.85	0.815504	0.874933
																														12.86	0.815717	0.874843
																														12.87	0.815937	0.874756
																														12.88	0.816159	0.87467
																														12.89	0.81638	0.874584
																														12.9	0.816608	0.874498
																														12.91	0.816855	0.874411
																														12.92	0.817111	0.874324
																														12.93	0.817367	0.874236
																														12.94	0.817618	0.874145
																														12.95	0.817877	0.874049
																														12.96	0.818132	0.873949
																														12.97	0.818386	0.873849
																														12.98	0.818641	0.873746
																														12.99	0.818894	0.873645
																														13	0.819143	0.873539
																														13.01	0.819392	0.873433
																														13.02	0.819638	0.873332
																														13.03	0.819886	0.873232
																														13.04	0.820133	0.873135
																														13.05	0.820377	0.873039
																														13.06	0.820612	0.872943
																														13.07	0.820846	0.87285
																														13.08	0.821085	0.872759
																														13.09	0.821329	0.872668
																														13.1	0.821573	0.87258
																														13.11	0.82181	0.872498
																														13.12	0.822045	0.872419
																														13.13	0.822285	0.872339
																														13.14	0.82253	0.872259
																														13.15	0.822769	0.872178
																														13.16	0.823001	0.872095
																														13.17	0.823231	0.872008
																														13.18	0.823466	0.871918
																														13.19	0.823694	0.871824
																														13.2	0.823925	0.871727
																														13.21	0.824159	0.871629
																														13.22	0.824392	0.871526
																														13.23	0.824625	0.871422
																														13.24	0.824862	0.871316
																														13.25	0.825103	0.871211
																														13.26	0.82536	0.871104
																														13.27	0.825623	0.870994
																														13.28	0.825885	0.87089
																														13.29	0.826147	0.870788
																														13.3	0.826406	0.870688
																														13.31	0.826662	0.870591
																														13.32	0.826915	0.870495
																														13.33	0.827157	0.870401
																														13.34	0.827397	0.870304
																														13.35	0.827622	0.870213
																														13.36	0.827843	0.870122
																														13.37	0.828056	0.870031
																														13.38	0.828217	0.869944
																														13.39	0.828411	0.86986
																														13.4	0.828593	0.869778
																														13.41	0.82878	0.869697
																														13.42	0.828961	0.869612
																														13.43	0.82914	0.869524
																														13.44	0.829315	0.869436
																														13.45	0.829476	0.869345
																														13.46	0.829638	0.869252
																														13.47	0.829799	0.869161
																														13.48	0.829966	0.869072
																														13.49	0.830128	0.868981
																														13.5	0.830289	0.868885
																														13.51	0.830448	0.868787
																														13.52	0.830608	0.86869
																														13.53	0.83077	0.868588
																														13.54	0.830925	0.868485
																														13.55	0.831071	0.868382
																														13.56	0.831212	0.868277
																														13.57	0.831356	0.868174
																														13.58	0.831495	0.868067
																														13.59	0.831638	0.86796
																														13.6	0.831779	0.86785
																														13.61	0.831927	0.867735
																														13.62	0.832081	0.86762
																														13.63	0.832236	0.867504
																														13.64	0.832397	0.867382
																														13.65	0.832565	0.867259
																														13.66	0.832735	0.867134
																														13.67	0.832904	0.867009
																														13.68	0.83308	0.866886
																														13.69	0.833262	0.866764
																														13.7	0.83345	0.866642
																														13.71	0.833632	0.866522
																														13.72	0.833823	0.866407
																														13.73	0.834018	0.866296
																														13.74	0.8342	0.866186
																														13.75	0.834378	0.866074
																														13.76	0.834562	0.865964
																														13.77	0.834708	0.865852
																														13.78	0.834853	0.865742
																														13.79	0.83499	0.865633
																														13.8	0.835128	0.86553
																														13.81	0.835272	0.865425
																														13.82	0.835417	0.865323
																														13.83	0.835556	0.865216
																														13.84	0.835688	0.865113
																														13.85	0.835822	0.865015
																														13.86	0.835958	0.864917
																														13.87	0.836096	0.864817
																														13.88	0.836236	0.864714
																														13.89	0.836382	0.864611
																														13.9	0.836527	0.864506
																														13.91	0.836676	0.864397
																														13.92	0.836821	0.864286
																														13.93	0.836965	0.864174
																														13.94	0.8371	0.86406
																														13.95	0.837237	0.863945
																														13.96	0.837371	0.863827
																														13.97	0.837502	0.863711
																														13.98	0.83763	0.863595
																														13.99	0.837756	0.863483
																														14	0.837878	0.863374
																														14.01	0.838006	0.863263
																														14.02	0.838131	0.863153
																														14.03	0.838257	0.863046
																														14.04	0.838391	0.862936
																														14.05	0.838529	0.862828
																														14.06	0.838664	0.862722
																														14.07	0.838806	0.862619
																														14.08	0.838942	0.862523
																														14.09	0.839078	0.862428
																														14.1	0.839212	0.862336
																														14.11	0.839349	0.862248
																														14.12	0.839489	0.862163
																														14.13	0.83964	0.862078
																														14.14	0.839791	0.861994
																														14.15	0.839938	0.861914
																														14.16	0.840094	0.861834
																														14.17	0.84025	0.861752
																														14.18	0.840414	0.861672
																														14.19	0.840584	0.861589
																														14.2	0.84075	0.861505
																														14.21	0.840916	0.861416
																														14.22	0.84108	0.861328
																														14.23	0.841243	0.861238
																														14.24	0.841408	0.861147
																														14.25	0.841569	0.861054
																														14.26	0.841738	0.860962
																														14.27	0.841914	0.86087
																														14.28	0.842085	0.860779
																														14.29	0.84225	0.860686
																														14.3	0.842417	0.860587
																														14.31	0.84258	0.860489
																														14.32	0.842742	0.860386
																														14.33	0.842903	0.860284
																														14.34	0.843056	0.860181
																														14.35	0.843217	0.860077
																														14.36	0.843378	0.859972
																														14.37	0.843536	0.859863
																														14.38	0.843693	0.859753
																														14.39	0.843839	0.859648
																														14.4	0.84398	0.859541
																														14.41	0.844118	0.859435
																														14.42	0.844253	0.859329
																														14.43	0.844385	0.85923
																														14.44	0.8445	0.859133
																														14.45	0.844613	0.859043
																														14.46	0.844731	0.858959
																														14.47	0.844852	0.858877
																														14.48	0.844964	0.858801
																														14.49	0.845072	0.858726
																														14.5	0.845182	0.858651
																														14.51	0.845291	0.858573
																														14.52	0.845407	0.858494
																														14.53	0.845512	0.858412
																														14.54	0.845623	0.858327
																														14.55	0.845734	0.858231
																														14.56	0.845838	0.858127
																														14.57	0.845936	0.85802
																														14.58	0.846033	0.85791
																														14.59	0.846126	0.857797
																														14.6	0.846222	0.857685
																														14.61	0.846319	0.857565
																														14.62	0.84643	0.85744
																														14.63	0.846546	0.857313
																														14.64	0.846665	0.857186
																														14.65	0.846781	0.857054
																														14.66	0.846901	0.856928
																														14.67	0.84703	0.856803
																														14.68	0.847154	0.856683
																														14.69	0.84728	0.856563
																														14.7	0.847412	0.856442
																														14.71	0.847541	0.856322
																														14.72	0.847666	0.856206
																														14.73	0.847787	0.85609
																														14.74	0.847902	0.855972
																														14.75	0.848011	0.855852
																														14.76	0.848127	0.855737
																														14.77	0.848241	0.855623
																														14.78	0.848356	0.855514
																														14.79	0.848471	0.855406
																														14.8	0.848588	0.855298
																														14.81	0.848688	0.855193
																														14.82	0.84879	0.855091
																														14.83	0.848889	0.854995
																														14.84	0.848988	0.854904
																														14.85	0.849085	0.854812
																														14.86	0.84918	0.854722
																														14.87	0.849278	0.854633
																														14.88	0.849388	0.854541
																														14.89	0.849499	0.854451
																														14.9	0.849602	0.854359
																														14.91	0.849705	0.854263
																														14.92	0.849802	0.854163
																														14.93	0.849891	0.854062
																														14.94	0.849973	0.853959
																														14.95	0.850057	0.853858
																														14.96	0.850141	0.85376
																														14.97	0.85021	0.853667
																														14.98	0.850285	0.853574
																														14.99	0.850362	0.853483
																														15	0.850449	0.853388
																														15.01	0.850548	0.853292
																														15.02	0.850652	0.8532
																														15.03	0.850764	0.853104
																														15.04	0.850879	0.853008
																														15.05	0.851	0.852908
																														15.06	0.85112	0.852808
																														15.07	0.851248	0.852704
																														15.08	0.851382	0.852598
																														15.09	0.851512	0.852485
																														15.1	0.851643	0.852372
																														15.11	0.851769	0.852256
																														15.12	0.851901	0.852139
																														15.13	0.852028	0.852017
																														15.14	0.852149	0.851893
																														15.15	0.852268	0.851769
																														15.16	0.852379	0.851646
																														15.17	0.852495	0.851527
																														15.18	0.85261	0.851407
																														15.19	0.852722	0.851289
																														15.2	0.852834	0.851169
																														15.21	0.852944	0.851051
																														15.22	0.85305	0.850936
																														15.23	0.853152	0.850824
																														15.24	0.85325	0.850711
																														15.25	0.853351	0.850598
																														15.26	0.853454	0.850484
																														15.27	0.853557	0.850367
																														15.28	0.853654	0.850253
																														15.29	0.853747	0.85014
																														15.3	0.853835	0.850027
																														15.31	0.853924	0.849917
																														15.32	0.854003	0.849806
																														15.33	0.854081	0.849696
																														15.34	0.85416	0.849585
																														15.35	0.854228	0.849475
																														15.36	0.8543	0.849364
																														15.37	0.854357	0.849257
																														15.38	0.854428	0.849148
																														15.39	0.854506	0.849037
																														15.4	0.854592	0.848924
																														15.41	0.854683	0.848806
																														15.42	0.854779	0.848691
																														15.43	0.854878	0.848568
																														15.44	0.854973	0.848449
																														15.45	0.85507	0.848324
																														15.46	0.855166	0.848196
																														15.47	0.855268	0.848064
																														15.48	0.855361	0.847925
																														15.49	0.855446	0.847784
																														15.5	0.855525	0.847646
																														15.51	0.855595	0.847508
																														15.52	0.855661	0.847371
																														15.53	0.85572	0.847238
																														15.54	0.855771	0.847104
																														15.55	0.855816	0.84697
																														15.56	0.85587	0.846834
																														15.57	0.855929	0.846694
																														15.58	0.855992	0.84655
																														15.59	0.856054	0.846406
																														15.6	0.856118	0.846263
																														15.61	0.856191	0.84612
																														15.62	0.85627	0.845972
																														15.63	0.85635	0.84583
																														15.64	0.856434	0.84569
																														15.65	0.856519	0.845549
																														15.66	0.856597	0.845409
																														15.67	0.856675	0.845275
																														15.68	0.856759	0.845142
																														15.69	0.856837	0.84501
																														15.7	0.856916	0.844883
																														15.71	0.857004	0.844758
																														15.72	0.857094	0.844632
																														15.73	0.857182	0.844502
																														15.74	0.85727	0.844367
																														15.75	0.857365	0.844232
																														15.76	0.85746	0.844098
																														15.77	0.857556	0.843967
																														15.78	0.857656	0.843839
																														15.79	0.85775	0.843712
																														15.8	0.857837	0.843586
																														15.81	0.857931	0.84346
																														15.82	0.85802	0.843335
																														15.83	0.858109	0.843211
																														15.84	0.858191	0.843086
																														15.85	0.858268	0.842964
																														15.86	0.858346	0.842842
																														15.87	0.858416	0.842725
																														15.88	0.858483	0.842607
																														15.89	0.858557	0.842493
																														15.9	0.858632	0.842383
																														15.91	0.858713	0.842276
																														15.92	0.858796	0.84217
																														15.93	0.858878	0.842064
																														15.94	0.858957	0.841955
																														15.95	0.85904	0.841844
																														15.96	0.859122	0.841731
																														15.97	0.859198	0.84162
																														15.98	0.85928	0.841505
																														15.99	0.85936	0.84139
																														16	0.859438	0.841277
																														16.01	0.859515	0.841163
																														16.02	0.859594	0.841054
																														16.03	0.859673	0.840947
																														16.04	0.859747	0.84084
																														16.05	0.859824	0.840733
																														16.06	0.859907	0.840625
																														16.07	0.859995	0.840517
																														16.08	0.860084	0.840409
																														16.09	0.860177	0.840299
																														16.1	0.860278	0.84019
																														16.11	0.860376	0.840081
																														16.12	0.860463	0.83998
																														16.13	0.860546	0.839878
																														16.14	0.860623	0.839775
																														16.15	0.860703	0.839669
																														16.16	0.860772	0.83956
																														16.17	0.860837	0.83945
																														16.18	0.86089	0.839334
																														16.19	0.860946	0.839216
																														16.2	0.860997	0.839095
																														16.21	0.861042	0.838973
																														16.22	0.86109	0.838844
																														16.23	0.861147	0.838717
																														16.24	0.861195	0.838586
																														16.25	0.861236	0.838452
																														16.26	0.861274	0.838323
																														16.27	0.861307	0.838195
																														16.28	0.861336	0.838067
																														16.29	0.86136	0.83794
																														16.3	0.861384	0.837816
																														16.31	0.861407	0.837692
																														16.32	0.861428	0.837572
																														16.33	0.861447	0.837453
																														16.34	0.861466	0.837333
																														16.35	0.861487	0.837215
																														16.36	0.861504	0.8371
																														16.37	0.861517	0.836988
																														16.38	0.861531	0.836879
																														16.39	0.86155	0.836768
																														16.4	0.86157	0.836655
																														16.41	0.861586	0.836542
																														16.42	0.861607	0.836429
																														16.43	0.861638	0.836314
																														16.44	0.861666	0.836196
																														16.45	0.861693	0.836077
																														16.46	0.861703	0.835957
																														16.47	0.861717	0.835836
																														16.48	0.861733	0.835719
																														16.49	0.861752	0.8356
																														16.5	0.861769	0.835483
																														16.51	0.861782	0.83537
																														16.52	0.861797	0.835255
																														16.53	0.861816	0.835141
																														16.54	0.861844	0.835026
																														16.55	0.861875	0.834912
																														16.56	0.861905	0.834802
																														16.57	0.861944	0.834696
																														16.58	0.861981	0.834591
																														16.59	0.862024	0.834488
																														16.6	0.862072	0.834385
																														16.61	0.862122	0.834283
																														16.62	0.862182	0.834184
																														16.63	0.862248	0.834086
																														16.64	0.862319	0.833989
																														16.65	0.862391	0.833892
																														16.66	0.862462	0.833795
																														16.67	0.86253	0.833696
																														16.68	0.862593	0.833595
																														16.69	0.862654	0.833493
																														16.7	0.862707	0.833388
																														16.71	0.862754	0.83328
																														16.72	0.862796	0.833169
																														16.73	0.862833	0.833057
																														16.74	0.862863	0.832947
																														16.75	0.862889	0.832839
																														16.76	0.8629	0.832729
																														16.77	0.862903	0.832623
																														16.78	0.86291	0.832519
																														16.79	0.862916	0.832418
																														16.8	0.862916	0.832318
																														16.81	0.862923	0.832221
																														16.82	0.862935	0.832123
																														16.83	0.862951	0.832029
																														16.84	0.862966	0.831934
																														16.85	0.862986	0.831837
																														16.86	0.863002	0.831741
																														16.87	0.86302	0.831646
																														16.88	0.863032	0.831551
																														16.89	0.863041	0.831455
																														16.9	0.863051	0.83136
																														16.91	0.863064	0.831266
																														16.92	0.863076	0.831172
																														16.93	0.86308	0.831077
																														16.94	0.863078	0.830979
																														16.95	0.86308	0.830877
																														16.96	0.863082	0.830779
																														16.97	0.863071	0.830678
																														16.98	0.863064	0.830574
																														16.99	0.863049	0.830474
																														17	0.863049	0.830376
																														17.01	0.863051	0.830275
																														17.02	0.86306	0.830175
																														17.03	0.863068	0.830073
																														17.04	0.863075	0.82997
																														17.05	0.863091	0.829866
																														17.06	0.86311	0.829759
																														17.07	0.863132	0.829656
																														17.08	0.863153	0.829553
																														17.09	0.86317	0.829453
																														17.1	0.8632	0.829356
																														17.11	0.863234	0.829264
																														17.12	0.863273	0.829174
																														17.13	0.863313	0.82908
																														17.14	0.863347	0.828987
																														17.15	0.863363	0.828892
																														17.16	0.863379	0.828797
																														17.17	0.863403	0.8287
																														17.18	0.863417	0.828599
																														17.19	0.863414	0.8285
																														17.2	0.863427	0.828402
																														17.21	0.86345	0.828304
																														17.22	0.86347	0.828209
																														17.23	0.863495	0.828111
																														17.24	0.863517	0.828015
																														17.25	0.86354	0.827916
																														17.26	0.863563	0.827817
																														17.27	0.863592	0.827718
																														17.28	0.86361	0.827619
																														17.29	0.863623	0.827517
																														17.3	0.863638	0.827417
																														17.31	0.863649	0.827315
																														17.32	0.863656	0.827217
																														17.33	0.863656	0.827118
																														17.34	0.863647	0.827019
																														17.35	0.863636	0.826922
																														17.36	0.863617	0.826826
																														17.37	0.863592	0.826735
																														17.38	0.863553	0.826649
																														17.39	0.863515	0.826567
																														17.4	0.863476	0.826488
																														17.41	0.863436	0.826409
																														17.42	0.86341	0.826328
																														17.43	0.863386	0.826251
																														17.44	0.863358	0.826176
																														17.45	0.863334	0.826102
																														17.46	0.863317	0.826026
																														17.47	0.863302	0.825948
																														17.48	0.863283	0.825871
																														17.49	0.863262	0.825793
																														17.5	0.863237	0.825718
																														17.51	0.863214	0.825643
																														17.52	0.863191	0.825571
																														17.53	0.863159	0.8255
																														17.54	0.863125	0.825426
																														17.55	0.863084	0.825347
																														17.56	0.863049	0.825268
																														17.57	0.863012	0.825185
																														17.58	0.862976	0.8251
																														17.59	0.862938	0.825017
																														17.6	0.862905	0.824934
																														17.61	0.862884	0.824846
																														17.62	0.862882	0.824754
																														17.63	0.862865	0.824661
																														17.64	0.862858	0.82457
																														17.65	0.862845	0.824478
																														17.66	0.862833	0.824387
																														17.67	0.862815	0.824296
																														17.68	0.862803	0.824205
																														17.69	0.862794	0.824118
																														17.7	0.862784	0.824032
																														17.71	0.862769	0.82395
																														17.72	0.862743	0.823872
																														17.73	0.862714	0.823794
																														17.74	0.862678	0.823716
																														17.75	0.862639	0.823642
																														17.76	0.862595	0.823567
																														17.77	0.862548	0.823495
																														17.78	0.862498	0.823426
																														17.79	0.862447	0.823356
																														17.8	0.862402	0.823286
																														17.81	0.862351	0.823218
																														17.82	0.862295	0.823145
																														17.83	0.862242	0.823074
																														17.84	0.862188	0.823006
																														17.85	0.862129	0.822934
																														17.86	0.862072	0.822863
																														17.87	0.862015	0.822789
																														17.88	0.861958	0.822714
																														17.89	0.861912	0.822636
																														17.9	0.861862	0.82256
																														17.91	0.861807	0.822485
																														17.92	0.861754	0.822411
																														17.93	0.861691	0.822339
																														17.94	0.861633	0.822268
																														17.95	0.861566	0.822195
																														17.96	0.861509	0.822118
																														17.97	0.861456	0.822037
																														17.98	0.861406	0.821953
																														17.99	0.861356	0.821867
																														18	0.861309	0.821779
																														18.01	0.861255	0.82169
																														18.02	0.861204	0.821605
																														18.03	0.861148	0.821522
																														18.04	0.861099	0.821446
																														18.05	0.861051	0.821376
																														18.06	0.860992	0.821307
																														18.07	0.86093	0.821244
																														18.08	0.860866	0.821182
																														18.09	0.860795	0.821124
																														18.1	0.860704	0.821067
																														18.11	0.860608	0.821009
																														18.12	0.860504	0.82095
																														18.13	0.860389	0.82089
																														18.14	0.860272	0.820832
																														18.15	0.86016	0.820767
																														18.16	0.860054	0.820699
																														18.17	0.859954	0.820628
																														18.18	0.859858	0.820557
																														18.19	0.85976	0.820483
																														18.2	0.85967	0.82041
																														18.21	0.859587	0.820334
																														18.22	0.859511	0.820255
																														18.23	0.85944	0.820173
																														18.24	0.859374	0.820088
																														18.25	0.859306	0.819998
																														18.26	0.859241	0.819909
																														18.27	0.859181	0.819816
																														18.28	0.859116	0.819715
																														18.29	0.859046	0.819614
																														18.3	0.858969	0.819514
																														18.31	0.858894	0.819415
																														18.32	0.858819	0.819316
																														18.33	0.858752	0.819217
																														18.34	0.858676	0.819121
																														18.35	0.858604	0.819027
																														18.36	0.858543	0.818928
																														18.37	0.858487	0.818833
																														18.38	0.858429	0.818742
																														18.39	0.858378	0.818657
																														18.4	0.858329	0.818572
																														18.41	0.858279	0.81849
																														18.42	0.858231	0.81841
																														18.43	0.858187	0.818335
																														18.44	0.858146	0.818262
																														18.45	0.858096	0.818191
																														18.46	0.858044	0.818122
																														18.47	0.857983	0.818053
																														18.48	0.857928	0.817983
																														18.49	0.857872	0.817916
																														18.5	0.857823	0.817846
																														18.51	0.857773	0.817779
																														18.52	0.857724	0.817711
																														18.53	0.857678	0.817639
																														18.54	0.857629	0.817567
																														18.55	0.85758	0.817496
																														18.56	0.857528	0.817424
																														18.57	0.857476	0.817352
																														18.58	0.857429	0.817278
																														18.59	0.857378	0.817207
																														18.6	0.857325	0.817133
																														18.61	0.857266	0.81706
																														18.62	0.857201	0.816986
																														18.63	0.857133	0.816915
																														18.64	0.857067	0.816841
																														18.65	0.856996	0.81677
																														18.66	0.856917	0.8167
																														18.67	0.856828	0.816628
																														18.68	0.856738	0.816552
																														18.69	0.856641	0.816474
																														18.7	0.856542	0.816394
																														18.71	0.856443	0.816317
																														18.72	0.85634	0.816232
																														18.73	0.856241	0.816136
																														18.74	0.856148	0.816034
																														18.75	0.856058	0.81593
																														18.76	0.855964	0.815824
																														18.77	0.855881	0.815718
																														18.78	0.855804	0.815614
																														18.79	0.855727	0.815514
																														18.8	0.855647	0.815415
																														18.81	0.855575	0.815316
																														18.82	0.855504	0.81522
																														18.83	0.855442	0.815122
																														18.84	0.855371	0.815021
																														18.85	0.855268	0.814918
																														18.86	0.85517	0.814814
																														18.87	0.855071	0.814712
																														18.88	0.854974	0.814606
																														18.89	0.854876	0.814498
																														18.9	0.85479	0.814385
																														18.91	0.854708	0.814267
																														18.92	0.854632	0.814149
																														18.93	0.854557	0.81403
																														18.94	0.85448	0.81391
																														18.95	0.854401	0.813792
																														18.96	0.854311	0.813668
																														18.97	0.85421	0.813544
																														18.98	0.854112	0.81342
																														18.99	0.854011	0.813296
																														19	0.853909	0.813171
																														19.01	0.853805	0.813049
																														19.02	0.853704	0.812925
																														19.03	0.853604	0.812801
																														19.04	0.853505	0.812675
																														19.05	0.853401	0.81255
																														19.06	0.853302	0.812425
																														19.07	0.853204	0.8123
																														19.08	0.853109	0.812171
																														19.09	0.853011	0.812041
																														19.1	0.852915	0.811909
																														19.11	0.852818	0.811777
																														19.12	0.852723	0.811649
																														19.13	0.852628	0.81152
																														19.14	0.852542	0.811393
																														19.15	0.852464	0.811265
																														19.16	0.852386	0.811139
																														19.17	0.852311	0.811022
																														19.18	0.852233	0.810906
																														19.19	0.852151	0.810789
																														19.2	0.852062	0.810677
																														19.21	0.851971	0.810569
																														19.22	0.851878	0.810461
																														19.23	0.851784	0.810354
																														19.24	0.851687	0.810243
																														19.25	0.851583	0.81013
																														19.26	0.851475	0.810018
																														19.27	0.851366	0.809905
																														19.28	0.851244	0.809787
																														19.29	0.851126	0.809665
																														19.3	0.851016	0.809537
																														19.31	0.850906	0.809407
																														19.32	0.850793	0.809271
																														19.33	0.850678	0.809134
																														19.34	0.850564	0.808998
																														19.35	0.850455	0.808861
																														19.36	0.850352	0.808726
																														19.37	0.850249	0.808588
																														19.38	0.850153	0.80845
																														19.39	0.850054	0.808314
																														19.4	0.849962	0.808179
																														19.41	0.849874	0.808044
																														19.42	0.849788	0.807914
																														19.43	0.849706	0.807785
																														19.44	0.849631	0.807654
																														19.45	0.849533	0.807528
																														19.46	0.849433	0.807402
																														19.47	0.849334	0.807276
																														19.48	0.849228	0.807148
																														19.49	0.849115	0.807018
																														19.5	0.84901	0.806892
																														19.51	0.848904	0.806769
																														19.52	0.848789	0.806651
																														19.53	0.848673	0.806534
																														19.54	0.84856	0.806422
																														19.55	0.848444	0.806309
																														19.56	0.848328	0.806197
																														19.57	0.84821	0.806088
																														19.58	0.84809	0.805979
																														19.59	0.847968	0.805877
																														19.6	0.847849	0.805777
																														19.61	0.847728	0.805675
																														19.62	0.847613	0.80557
																														19.63	0.84749	0.80547
																														19.64	0.84737	0.805367
																														19.65	0.847241	0.805267
																														19.66	0.847113	0.80517
																														19.67	0.846975	0.805072
																														19.68	0.846829	0.804975
																														19.69	0.84668	0.804876
																														19.7	0.846534	0.804774
																														19.71	0.84639	0.804672
																														19.72	0.846245	0.804573
																														19.73	0.846112	0.804475
																														19.74	0.845965	0.804375
																														19.75	0.845825	0.804275
																														19.76	0.845684	0.804172
																														19.77	0.845548	0.804067
																														19.78	0.845414	0.803956
																														19.79	0.845278	0.803847
																														19.8	0.845144	0.803738
																														19.81	0.845014	0.80363
																														19.82	0.844887	0.803519
																														19.83	0.844759	0.80341
																														19.84	0.844628	0.803301
																														19.85	0.844495	0.803193
																														19.86	0.844361	0.803087
																														19.87	0.844229	0.802984
																														19.88	0.844094	0.802885
																														19.89	0.843959	0.80279
																														19.9	0.843822	0.802701
																														19.91	0.84369	0.802616
																														19.92	0.843556	0.802528
																														19.93	0.843405	0.802443
																														19.94	0.843256	0.802355
																														19.95	0.843108	0.80227
																														19.96	0.842955	0.802187
																														19.97	0.842798	0.802104
[truncated: 48,004 more rows]

## Sheet: Figure 2
Panel E							Panel F (i)						Panel F (ii)				Panel F (iii)			Panel F (iv)
Beta							Fast		Slow				Slow	Fast			Slow	Fast		Time	Slow	Fast
Viscosity		1.5	2	3	10		10.82	1.73	10.7	0.07			0.533657	1.33168			0.060832	0.338428		0	1	1
	1000	0.536037	0.514785	0.610265	1.09065		17.24	3.16	16.7	0.16			0.591277	1.45859			0.072935	0.44982		0.01	0.629176	0.961087
	500	0.465037	0.42627	0.541299	1.06742		23.44	4.69	23.53	0.26			0.757975	1.2869			0.21114	0.753884		0.02	0.54363	0.939897
	100	0.541455	0.512009	0.626442	1.05129		29.96	6.79	30.4	0.38			0.783911	1.30428			0.106372	0.12482		0.03	0.539331	0.922186
	50	0.900629	0.904205	0.839303	0.996686		37.34	8.37	37.3	0.5			0.627993	1.37324			0.453203	0.659662		0.04	0.532913	0.905649
	10	1.36641	1.34018	1.32883	1.02777		43.99	10.8	43.94	0.6							0.184566	0.172333		0.05	0.48986	0.890433
	5	1.17618	1.2522	1.2022	1.08697		51.82	14.26	51.76	0.78			t-Test: Two-Sample Assuming Equal Variances				0.275614	0.169531		0.06	0.483451	0.875456
	1	1.19815	1.26828	1.27587	1.14216		58.6	17.98	58.23	0.85							0.384313	0.116601		0.07	0.479646	0.863957
	0.5	1.23174	1.17405	1.18446	1.02076		66.26	22.66	66.52	1.05				Variable 1	Variable 2		0.058158	0.124502		0.08	0.474007	0.853441
	0.1	1.2803	1.21971	1.24875	0.971213		74.16	27.28	73.7	1.32			Mean	0.658962	1.35094		0.069699	0.328525		0.09	0.469692	0.845657
							82.16	33.6	81.64	1.39			Variance	0.0116644	0.00468335		0.130289	0.121242		0.1	0.464321	0.836532
							89.17	43.34	89.07	1.67			Observations	5	5		0.528159	0.291298		0.11	0.461072	0.826262
							96.29	53.38	97.66	1.87			Pooled Variance	0.00817389			0.325129	0.665886		0.12	0.458844	0.818959
							105.59	65.74	105.46	2.06			Hypothesized Mean Difference	0			0.121738	0.177692		0.13	0.455653	0.812074
							112.86	77.31	113.29	2.15			df	8			0.277491	0.449806		0.14	0.451864	0.805
							120.63	90.91	121.71	2.31			t Stat	-12.1017			0.239474	0.235054		0.15	0.449883	0.798803
							128.94	111.96	128.76	2.53			P(T<=t) one-tail	1.00513e-06			0.252767	0.509871		0.16	0.448303	0.793855
							137.82	131.65	136.22	2.72			t Critical one-tail	1.85955			0.102247	0.092303		0.17	0.445503	0.789144
							146.56	162.13	146.34	2.84			P(T<=t) two-tail	2.01027e-06			0.13403	0.064981		0.18	0.442186	0.785365
							154.26	195.09	153.24	2.98			t Critical two-tail	2.306			0.292506	0.385108		0.19	0.439908	0.781792
							162.37	224.16	162.94	3.12							0.32525	0.579449		0.2	0.43857	0.778659
							169.16	251.66	172.38	3.35							0.133058	0.292357		0.21	0.438166	0.77564
							178.05	295.91	180.51	3.43							0.241096	0.108388		0.22	0.437066	0.773172
							186.45	324.63	188.05	3.59							0.205147	0.330733		0.23	0.437188	0.770958
							196.25	364.48	196.92	3.76							0.504348	0.125538		0.24	0.435382	0.768973
							203.41	399.84	204.1	3.85							0.367233	0.636046		0.25	0.434518	0.767102
							210.83	438.62	212.63	3.94							0.103757	0.252978		0.26	0.435943	0.7651
							218.53	503.93	222.65	4.03							0.257158	0.415785		0.27	0.438009	0.763494
							226.51	540.2	230.77	4.03							0.21988	0.128246		0.28	0.436432	0.76192
							232.39	579.04	237.97	4.13							0.084072	0.276521		0.29	0.430846	0.760298
							240.87	620.7	246.65	4.22							0.213585	0.366945		0.3	0.426024	0.758609
							249.66	665.37	254.34	4.32							0.104905	0.026397		0.31	0.422112	0.757171
							257.45	729.9	263.62	4.32							0.065973	0.407676		0.32	0.418061	0.754663
							266.84	764.56	273.24	4.64							0.343677	0.162605		0.33	0.41696	0.75257
							272.36	800.79	283.21	4.86							0.079654	0.229919		0.34	0.414336	0.750156
							280.86	838.79	293.54	5.2							0.072443	0.280631		0.35	0.413559	0.747753
							286.68	899.08	301.15	5.33							0.088616	0.172745		0.36	0.411622	0.745405
							292.61	941.7	310.55	5.45							0.047062	0.666405		0.37	0.409427	0.743145
							300.2	1009.41	320.23	5.58							0.363583	0.37934		0.38	0.408619	0.740705
							307.98	1057.28	326.85	5.71							0.233031	0.496812		0.39	0.405766	0.738384
							314.36	1107.39	333.62	5.85							0.517082	0.674622		0.4	0.40304	0.736164
							320.86	1133.39	342.27	6.12							0.148012	0.316425		0.41	0.401055	0.733952
							327.5	1187.11	351.14	6.27							0.104959	0.725978		0.42	0.395292	0.731936
							332.57	1243.34	356.57	6.27							0.174503	0.459444		0.43	0.390224	0.729929
							341.2	1302.31	365.82	6.56							0.280356	0.307122		0.44	0.385232	0.72798
							348.26	1364.04	375.3	6.72							0.23727	0.267121		0.45	0.382536	0.725533
							353.65	1428.65	385.03	6.72							0.224626	0.399204		0.46	0.379185	0.723366
							360.97	1462.19	392.99	6.88							0.077198	0.443018		0.47	0.378342	0.72133
							368.44	1531.49	403.18	7.2							0.500341	0.373698		0.48	0.376853	0.719256
							374.14	1567.41	415.76	7.55							0.107922	0.161745		0.49	0.376744	0.716976
							379.94	1641.66	428.72	7.55										0.5	0.373379	0.714828
							385.82	1719.42	442.09	7.55						t-Test: Two-Sample Assuming Equal Variances				0.51	0.369663	0.71284
							389.79	1759.7	455.87	7.55										0.52	0.36664	0.711024
							393.8	1800.92	470.09	7.55							Variable 1	Variable 2		0.53	0.364737	0.708909
							399.9	1843.15	484.75	7.73						Mean	0.214129	0.333905		0.54	0.362665	0.706844
							404.02	1886.33	492.25	8.09						Variance	0.0181412	0.0368803		0.55	0.360889	0.705095
							410.27	1930.56	499.87	8.09						Observations	50	50		0.56	0.35975	0.703122
							414.49	1975.79	510.21	8.48						Pooled Variance	0.0275108			0.57	0.344882	0.701079
							420.91	2022.12	520.77	8.68						Hypothesized Mean Difference	0			0.58	0.338426	0.699094
							429.62	2117.96	526.13	8.88						df	98			0.59	0.334825	0.69683
							434.05	2218.24	539.76	8.88						t Stat	-3.61066			0.6	0.328101	0.694697
							440.76	2218.41	542.53	8.88						P(T<=t) one-tail	0.000241772			0.61	0.320344	0.692645
							449.88	2323.55	556.59	8.88						t Critical one-tail	1.66055			0.62	0.312939	0.690776
							454.51	2377.98	565.2	8.88						P(T<=t) two-tail	0.000483545			0.63	0.304107	0.689039
							461.55	2433.75	568.11	9.09						t Critical two-tail	1.98447			0.64	0.300036	0.687297
							468.69	2490.82	579.86	9.3										0.65	0.296408	0.685513
							475.95	2608.81	582.84	9.52										0.66	0.293075	0.684006
							483.32	2669.99	594.89	9.52										0.67	0.290024	0.682298
							493.32	2732.67	604.09	9.52										0.68	0.287752	0.680675
							503.52	2796.83	607.19	9.52										0.69	0.285654	0.679024
							511.31	2862.41	613.44	9.53										0.7	0.283345	0.67742
							511.31	2862.41	616.59	9.75										0.71	0.280836	0.675945
							519.23	2998.01	622.93	9.75										0.72	0.278495	0.67423
							524.57	2998.16	632.56	9.53										0.73	0.276462	0.672544
							527.27	3068.31	642.35	9.53										0.74	0.274528	0.670846
							535.43	3140.27	648.95	9.53										0.75	0.272067	0.669436
							543.72	3213.91	655.62	9.1										0.76	0.27019	0.667972
							546.51	3289.11	665.76	9.1										0.77	0.267951	0.666502
							557.81	3289.45	672.6	8.89										0.78	0.265978	0.665094
							566.44	3289.7	679.52	8.69										0.79	0.264338	0.663645
							578.16	3366.93	697.12	8.49										0.8	0.262688	0.662351
							584.11	3445.8	700.7	8.69										0.81	0.260544	0.661069
							590.12	3526.52	704.29	8.49										0.82	0.258392	0.659832
							599.25	3526.79	711.53	8.3										0.83	0.256334	0.658617
							605.42	3609.4	718.85	8.49										0.84	0.254033	0.657144
							611.65	3693.95	722.54	8.3										0.85	0.251447	0.655703
							621.12	3780.57	726.25	8.49										0.86	0.249468	0.654257
							633.97	3869.33	737.49	8.69										0.87	0.247561	0.652732
							647.09	3960.17	741.28	8.9										0.88	0.245444	0.65121
							660.47	4053.14	756.6	8.69										0.89	0.243479	0.649532
							670.69	4053.46	760.49	8.9										0.9	0.241656	0.647904
							670.69	4053.46	764.39	8.9										0.91	0.239582	0.646344
							681.08	4245.47	776.22	9.11										0.92	0.237373	0.644866
							688.08	4245.69	788.23	9.11										0.93	0.235421	0.643545
							702.32	4345.36	788.23	9.32										0.94	0.233365	0.642311
							713.19	4447.26	796.34	9.32										0.95	0.23109	0.641096
							720.53	4551.44	812.82	9.54										0.96	0.22886	0.63994
							731.68	4658.17	812.82	9.54										0.97	0.226844	0.638738
							746.82	4767.53	821.18	9.54										0.98	0.224489	0.637689
							746.82	4767.53	825.4	9.76										0.99	0.222476	0.636689
							762.26	4768.02	838.16	9.76										1	0.220369	0.635605
							770.11	4879.71	838.16	9.76										1.01	0.218216	0.634562
							778.04	4994.01	846.79	9.99										1.02	0.216052	0.633253
							786.04	4994.27	851.14	9.99										1.03	0.213928	0.631914
							794.13	5111.26	855.5	9.99										1.04	0.211886	0.630485
							802.3	5111.52	859.9	10.23										1.05	0.209893	0.629129
							810.56	5231.26	864.31	10.23										1.06	0.208098	0.627891
							823.1	5353.93	873.2	10.23										1.07	0.206048	0.62652
							827.33	5354.07	873.21	10.47										1.08	0.204052	0.625081
							840.13	5479.63	886.72	10.71										1.09	0.202091	0.623776
							853.14	5608.13	886.72	10.71										1.1	0.200044	0.622551
							857.51	5608.27	895.85	10.71										1.11	0.19807	0.621296
							870.78	5739.79	900.44	10.71										1.12	0.196135	0.620172
							884.26	5874.39	900.45	10.96										1.13	0.194581	0.618937
							893.36	5874.69	919.06	10.71										1.14	0.192971	0.617207
							907.19	6012.46	919.07	10.96										1.15	0.191336	0.616061
							921.23	6153.45	919.07	10.96										1.16	0.18971	0.615141
							935.48	6153.93	923.78	10.96										1.17	0.188126	0.614127
							954.83	6298.4	928.53	11.22										1.18	0.186719	0.613124
							969.6	6298.89	933.29	11.22										1.19	0.185449	0.612108
																				1.2	0.184183	0.611292
																				1.21	0.182859	0.610336
																				1.22	0.181674	0.6093
																				1.23	0.180579	0.608331
																				1.24	0.179281	0.607413
																				1.25	0.17818	0.606564
																				1.26	0.176951	0.605805
																				1.27	0.175723	0.605045
																				1.28	0.174664	0.604236
																				1.29	0.173507	0.603473
																				1.3	0.172534	0.602696
																				1.31	0.171599	0.602088
																				1.32	0.170733	0.60156
																				1.33	0.170468	0.600798
																				1.34	0.169588	0.59987
																				1.35	0.168691	0.598959
																				1.36	0.167679	0.598099
																				1.37	0.166604	0.597248
																				1.38	0.165413	0.596082
																				1.39	0.164438	0.594672
																				1.4	0.163458	0.593422
																				1.41	0.162368	0.592221
																				1.42	0.16119	0.591134
																				1.43	0.160028	0.590053
																				1.44	0.159	0.589
																				1.45	0.157828	0.588011
																				1.46	0.156525	0.58685
																				1.47	0.155477	0.585856
																				1.48	0.15457	0.584973
																				1.49	0.153766	0.584097
																				1.5	0.152685	0.583334
																				1.51	0.151508	0.582679
																				1.52	0.150675	0.581977
																				1.53	0.150031	0.581349
																				1.54	0.149285	0.580625
																				1.55	0.148578	0.579975
																				1.56	0.147985	0.579251
																				1.57	0.147006	0.578588
																				1.58	0.146147	0.57802
																				1.59	0.14549	0.577361
																				1.6	0.144737	0.576718
																				1.61	0.144069	0.576034
																				1.62	0.143526	0.575484
																				1.63	0.142937	0.574936
																				1.64	0.142356	0.574273
																				1.65	0.141706	0.573677
																				1.66	0.141005	0.573101
																				1.67	0.140313	0.572543
																				1.68	0.139778	0.571967
																				1.69	0.139291	0.571511
																				1.7	0.138752	0.571032
																				1.71	0.138306	0.57061
																				1.72	0.137875	0.570257
																				1.73	0.137418	0.569845
																				1.74	0.136801	0.569607
																				1.75	0.136173	0.569372
																				1.76	0.135638	0.569116
																				1.77	0.135187	0.568904
																				1.78	0.134888	0.568825
																				1.79	0.134565	0.568839
																				1.8	0.134332	0.568882
																				1.81	0.134027	0.569175
																				1.82	0.133753	0.569816
																				1.83	0.133585	0.570898
																				1.84	0.133442	0.571902
																				1.85	0.133353	0.572547
																				1.86	0.133105	0.573493
																				1.87	0.132815	0.574394
																				1.88	0.132701	0.575243
																				1.89	0.132501	0.575476
																				1.9	0.132404	0.5754
																				1.91	0.132352	0.575284
																				1.92	0.132303	0.574234
																				1.93	0.132248	0.572781
																				1.94	0.132468	0.571032
																				1.95	0.132491	0.569244
																				1.96	0.132577	0.567491
																				1.97	0.132574	0.566127
																				1.98	0.132589	0.564822
																				1.99	0.132888	0.563711
																				2	0.133412	0.562611
																				2.01	0.133779	0.56162
																				2.02	0.133962	0.560846
																				2.03	0.13434	0.560112
																				2.04	0.134638	0.55925
																				2.05	0.134878	0.558524
																				2.06	0.135013	0.55771
																				2.07	0.135116	0.557005
																				2.08	0.135366	0.556417
																				2.09	0.135331	0.555798
																				2.1	0.135582	0.555191
																				2.11	0.13588	0.554617
																				2.12	0.136055	0.554116
																				2.13	0.135828	0.553709
																				2.14	0.135735	0.553459
																				2.15	0.135784	0.553153
																				2.16	0.135774	0.552672
																				2.17	0.135776	0.552017
																				2.18	0.135659	0.551442
																				2.19	0.13575	0.550756
																				2.2	0.135921	0.549758
																				2.21	0.136093	0.548952
																				2.22	0.136356	0.548059
																				2.23	0.136436	0.547279
																				2.24	0.13664	0.546483
																				2.25	0.136767	0.545638
																				2.26	0.136421	0.54495
																				2.27	0.135781	0.544363
																				2.28	0.135524	0.543772
																				2.29	0.135372	0.54322
																				2.3	0.135338	0.542691
																				2.31	0.135186	0.542234
																				2.32	0.134958	0.541778
																				2.33	0.134944	0.541347
																				2.34	0.135159	0.540979
																				2.35	0.135225	0.540695
																				2.36	0.135309	0.540269
																				2.37	0.135664	0.539843
																				2.38	0.136042	0.53955
																				2.39	0.136636	0.539341
																				2.4	0.138522	0.53909
																				2.41	0.140761	0.538959
																				2.42	0.144147	0.538984
																				2.43	0.149549	0.539116
																				2.44	0.159303	0.539384
																				2.45	0.162535	0.539698
																				2.46	0.16708	0.540062
																				2.47	0.16751	0.540255
																				2.48	0.170031	0.540343
																				2.49	0.17742	0.540516
																				2.5	0.179822	0.540708
																				2.51	0.181083	0.54081
																				2.52	0.194006	0.540891
																				2.53	0.23687	0.540922
																				2.54	0.176723	0.540924
																				2.55	0.172656	0.540826
																				2.56	0.17039	0.540663
																				2.57	0.169498	0.540439
																				2.58	0.16976	0.54017
																				2.59	0.168724	0.539876
																				2.6	0.169372	0.539376
																				2.61	0.168865	0.538704
																				2.62	0.169973	0.538018
																				2.63	0.170196	0.537388
																				2.64	0.169024	0.536767
																				2.65	0.169365	0.536103
																				2.66	0.170224	0.535481
																				2.67	0.171347	0.534944
																				2.68	0.171565	0.534376
																				2.69	0.172746	0.53383
																				2.7	0.170089	0.533332
																				2.71	0.168973	0.532952
																				2.72	0.167738	0.532522
																				2.73	0.167207	0.532081
																				2.74	0.167115	0.531748
																				2.75	0.168316	0.531432
																				2.76	0.168519	0.530962
																				2.77	0.168967	0.530501
																				2.78	0.170276	0.530049
																				2.79	0.170826	0.529512
																				2.8	0.172329	0.529018
																				2.81	0.172541	0.528538
																				2.82	0.171881	0.527991
																				2.83	0.170622	0.527532
																				2.84	0.169896	0.527097
																				2.85	0.169416	0.526612
																				2.86	0.17043	0.526157
																				2.87	0.17099	0.525778
																				2.88	0.171963	0.525262
																				2.89	0.172438	0.524597
																				2.9	0.172488	0.523867
																				2.91	0.172822	0.523106
																				2.92	0.173052	0.522295
																				2.93	0.174101	0.521262
																				2.94	0.17535	0.520179
																				2.95	0.175416	0.519018
																				2.96	0.174562	0.51783
																				2.97	0.172357	0.516557
																				2.98	0.172164	0.515289
																				2.99	0.169214	0.514217
																				3	0.168792	0.513143
																				3.01	0.169512	0.512131
																				3.02	0.169215	0.51104
																				3.03	0.168509	0.509989
																				3.04	0.167453	0.508987
																				3.05	0.166205	0.508018
																				3.06	0.166105	0.507049
																				3.07	0.165407	0.506007
																				3.08	0.163813	0.50501
																				3.09	0.162073	0.504184
																				3.1	0.159154	0.503401
																				3.11	0.158875	0.502649
																				3.12	0.158462	0.501867
																				3.13	0.157855	0.501157
																				3.14	0.156427	0.500634
																				3.15	0.155495	0.500137
																				3.16	0.153526	0.499606
																				3.17	0.154006	0.499077
																				3.18	0.152394	0.498612
																				3.19	0.152739	0.498133
																				3.2	0.152118	0.49765
																				3.21	0.151683	0.497188
																				3.22	0.151339	0.496745
																				3.23	0.150114	0.496323
																				3.24	0.150395	0.495922
																				3.25	0.15001	0.49558
																				3.26	0.149155	0.495253
																				3.27	0.149526	0.494944
																				3.28	0.149709	0.49464
																				3.29	0.149332	0.494347
																				3.3	0.148843	0.494032
																				3.31	0.148265	0.493691
																				3.32	0.148079	0.49338
																				3.33	0.146939	0.493096
																				3.34	0.145167	0.492858
																				3.35	0.143271	0.492745
																				3.36	0.142216	0.492754
																				3.37	0.141367	0.492851
																				3.38	0.140069	0.492968
																				3.39	0.139893	0.493104
																				3.4	0.139281	0.49323
																				3.41	0.138385	0.493316
																				3.42	0.138326	0.49345
																				3.43	0.138735	0.493583
																				3.44	0.137387	0.493581
																				3.45	0.135963	0.493353
																				3.46	0.135599	0.493003
																				3.47	0.134403	0.492858
																				3.48	0.13343	0.492765
																				3.49	0.132446	0.492419
																				3.5	0.131316	0.491911
																				3.51	0.130542	0.49144
																				3.52	0.130001	0.49117
																				3.53	0.128893	0.491021
																				3.54	0.128698	0.490896
																				3.55	0.127818	0.490655
																				3.56	0.126865	0.490436
																				3.57	0.126186	0.490189
																				3.58	0.125942	0.48998
																				3.59	0.125785	0.489674
																				3.6	0.125172	0.489283
																				3.61	0.124595	0.48903
																				3.62	0.12455	0.488832
																				3.63	0.124553	0.488466
																				3.64	0.123751	0.488092
																				3.65	0.12335	0.487717
																				3.66	0.123678	0.487464
																				3.67	0.123327	0.487273
																				3.68	0.123757	0.487083
																				3.69	0.123682	0.486922
																				3.7	0.123143	0.486762
																				3.71	0.122853	0.486723
																				3.72	0.122708	0.486776
																				3.73	0.122765	0.486938
																				3.74	0.122635	0.487229
																				3.75	0.122826	0.488309
																				3.76	0.122671	0.488803
																				3.77	0.122072	0.489369
																				3.78	0.122362	0.489856
																				3.79	0.121935	0.489969
																				3.8	0.121747	0.489885
																				3.81	0.122542	0.490182
																				3.82	0.123037	0.490533
																				3.83	0.124124	0.490359
																				3.84	0.125782	0.490538
																				3.85	0.127741	0.489978
																				3.86	0.132593	0.488746
																				3.87	0.132454	0.487498
																				3.88	0.132288	0.485168
																				3.89	0.130688	0.483519
																				3.9	0.128672	0.482768
																				3.91	0.126239	0.482211
																				3.92	0.125726	0.481678
																				3.93	0.125246	0.481307
																				3.94	0.124569	0.481051
																				3.95	0.123239	0.480733
																				3.96	0.123125	0.480311
																				3.97	0.123555	0.479847
																				3.98	0.123133	0.479565
																				3.99	0.121842	0.479277
																				4	0.121305	0.478901
																				4.01	0.121709	0.478513
																				4.02	0.122376	0.478151
																				4.03	0.120853	0.477796
																				4.04	0.119204	0.477523
																				4.05	0.120006	0.477232
																				4.06	0.121121	0.476992
																				4.07	0.121643	0.476929
																				4.08	0.12188	0.476937
																				4.09	0.122174	0.476837
																				4.1	0.120346	0.476557
																				4.11	0.119159	0.476356
																				4.12	0.119815	0.475949
																				4.13	0.120013	0.475654
																				4.14	0.12018	0.475303
																				4.15	0.121096	0.474927
																				4.16	0.121526	0.474532
																				4.17	0.122033	0.473975
																				4.18	0.122232	0.473472
																				4.19	0.121824	0.47297
																				4.2	0.121339	0.472508
																				4.21	0.121172	0.472113
																				4.22	0.121207	0.471794
																				4.23	0.120798	0.471583
																				4.24	0.121202	0.471371
																				4.25	0.12138	0.471063
																				4.26	0.121148	0.470688
																				4.27	0.120047	0.470452
																				4.28	0.119041	0.470047
																				4.29	0.118485	0.469432
																				4.3	0.118097	0.468831
																				4.31	0.118145	0.468336
																				4.32	0.117555	0.467815
																				4.33	0.118523	0.467375
																				4.34	0.118581	0.466881
																				4.35	0.118579	0.466437
																				4.36	0.118935	0.466042
																				4.37	0.119627	0.465715
																				4.38	0.119856	0.465409
																				4.39	0.118673	0.465162
																				4.4	0.117118	0.464825
																				4.41	0.116876	0.464489
																				4.42	0.116497	0.464275
																				4.43	0.116832	0.463723
																				4.44	0.116518	0.463074
																				4.45	0.116005	0.46241
																				4.46	0.115456	0.461866
																				4.47	0.11588	0.46117
																				4.48	0.115563	0.460332
																				4.49	0.115609	0.459443
																				4.5	0.114999	0.458723
																				4.51	0.114703	0.458216
																				4.52	0.115233	0.457684
																				4.53	0.117554	0.457039
																				4.54	0.116924	0.456516
																				4.55	0.115308	0.456196
																				4.56	0.114263	0.456012
																				4.57	0.113631	0.455852
																				4.58	0.112642	0.455699
																				4.59	0.111676	0.455674
																				4.6	0.111261	0.455784
																				4.61	0.111405	0.455857
																				4.62	0.11018	0.455833
																				4.63	0.109902	0.455882
																				4.64	0.109312	0.455895
																				4.65	0.108121	0.455891
																				4.66	0.107576	0.455774
																				4.67	0.107106	0.455368
																				4.68	0.107111	0.454937
																				4.69	0.10737	0.454485
																				4.7	0.106403	0.454155
																				4.71	0.105802	0.453852
																				4.72	0.105773	0.45355
																				4.73	0.106826	0.453191
																				4.74	0.107678	0.452748
																				4.75	0.107485	0.452384
																				4.76	0.107157	0.452165
																				4.77	0.106419	0.451903
																				4.78	0.10506	0.451394
																				4.79	0.102862	0.450613
																				4.8	0.101967	0.450054
																				4.81	0.101357	0.449681
																				4.82	0.100729	0.449293
																				4.83	0.100194	0.448737
																				4.84	0.099605	0.448175
																				4.85	0.09912	0.447847
																				4.86	0.099176	0.44761
																				4.87	0.098875	0.447386
																				4.88	0.097519	0.447158
																				4.89	0.096547	0.446916
																				4.9	0.095398	0.446657
																				4.91	0.094838	0.446555
																				4.92	0.094424	0.446429
																				4.93	0.094006	0.446084
																				4.94	0.09295	0.445938
																				4.95	0.092535	0.4457
																				4.96	0.091976	0.44534
																				4.97	0.091595	0.444908
																				4.98	0.090646	0.444379
																				4.99	0.089657	0.444023
																				5	0.089454	0.44394
																				5.01	0.088363	0.44384
																				5.02	0.087646	0.443543
																				5.03	0.087391	0.443272
																				5.04	0.086675	0.443099
																				5.05	0.086155	0.443029
																				5.06	0.085515	0.442696
																				5.07	0.08548	0.4424
																				5.08	0.085027	0.442337
																				5.09	0.08536	0.442325
																				5.1	0.0848	0.441881
																				5.11	0.084947	0.44125
																				5.12	0.085023	0.440819
																				5.13	0.084986	0.440397
																				5.14	0.085058	0.43996
																				5.15	0.083902	0.439244
																				5.16	0.082134	0.438514
																				5.17	0.081463	0.437538
																				5.18	0.080485	0.436581
																				5.19	0.079532	0.43584
																				5.2	0.079072	0.435083
																				5.21	0.078923	0.43424
																				5.22	0.077947	0.433449
																				5.23	0.076986	0.432651
																				5.24	0.076126	0.432015
																				5.25	0.075634	0.431502
																				5.26	0.074182	0.431053
																				5.27	0.0733	0.430551
																				5.28	0.072649	0.429988
																				5.29	0.071699	0.429725
																				5.3	0.0706	0.429611
																				5.31	0.070513	0.429514
																				5.32	0.069692	0.429507
																				5.33	0.068885	0.42964
																				5.34	0.068546	0.429822
																				5.35	0.067804	0.430079
																				5.36	0.06704	0.430561
																				5.37	0.065907	0.431009
																				5.38	0.064831	0.431419
																				5.39	0.063964	0.431708
																				5.4	0.063133	0.43217
																				5.41	0.0625	0.432885
																				5.42	0.061899	0.433513
																				5.43	0.061425	0.433896
																				5.44	0.060452	0.434309
																				5.45	0.059637	0.435466
																				5.46	0.058708	0.436354
																				5.47	0.058372	0.436561
																				5.48	0.057689	0.436477
																				5.49	0.057097	0.435859
																				5.5	0.056485	0.432505
																				5.51	0.055789	0.430286
																				5.52	0.055283	0.429777
																				5.53	0.054559	0.429699
																				5.54	0.053916	0.425693
																				5.55	0.053051	0.42137
																				5.56	0.052069	0.419276
																				5.57	0.051511	0.418049
																				5.58	0.050879	0.417322
																				5.59	0.050519	0.416929
																				5.6	0.049892	0.416584
																				5.61	0.049328	0.416309
																				5.62	0.048331	0.416068
																				5.63	0.047706	0.416065
																				5.64	0.047115	0.416077
																				5.65	0.046614	0.416267
																				5.66	0.045882	0.416542
																				5.67	0.045325	0.416872
																				5.68	0.04483	0.417438
																				5.69	0.044521	0.417943
																				5.7	0.044116	0.418547
																				5.71	0.043603	0.419023
																				5.72	0.043125	0.4193
																				5.73	0.042385	0.419553
																				5.74	0.041786	0.419598
																				5.75	0.041186	0.419625
																				5.76	0.040674	0.419328
																				5.77	0.040313	0.418698
																				5.78	0.039777	0.417943
																				5.79	0.039162	0.417024
																				5.8	0.0386	0.415614
																				5.81	0.038165	0.413851
																				5.82	0.037655	0.412599
																				5.83	0.037147	0.411844
																				5.84	0.036591	0.411084
																				5.85	0.036035	0.409704
																				5.86	0.035529	0.408529
																				5.87	0.035055	0.408108
																				5.88	0.034381	0.407868
																				5.89	0.033889	0.407595
																				5.9	0.033535	0.40746
																				5.91	0.032905	0.407509
																				5.92	0.032549	0.407549
																				5.93	0.032181	0.407604
																				5.94	0.031616	0.407566
																				5.95	0.031064	0.407543
																				5.96	0.030754	0.407543
																				5.97	0.030312	0.407627
																				5.98	0.029882	0.407756
																				5.99	0.029474	0.407871
																				6	0.029018	0.408034
																				6.01	0.02864	0.408247
																				6.02	0.028281	0.408445
																				6.03	0.027703	0.408522
																				6.04	0.027242	0.408644
																				6.05	0.026749	0.408694
																				6.06	0.026368	0.40883
																				6.07	0.02598	0.408958
																				6.08	0.025669	0.408964
																				6.09	0.025374	0.408958
																				6.1	0.025006	0.408915
																				6.11	0.024674	0.408861
																				6.12	0.024365	0.408679
																				6.13	0.023963	0.408569
																				6.14	0.023661	0.408382
																				6.15	0.023421	0.408192
																				6.16	0.023216	0.407973
																				6.17	0.022939	0.407715
																				6.18	0.022706	0.407652
																				6.19	0.022469	0.407557
																				6.2	0.022256	0.407509
																				6.21	0.022074	0.407487
																				6.22	0.021803	0.40754
																				6.23	0.021587	0.407652
																				6.24	0.021367	0.407736
																				6.25	0.021144	0.407851
																				6.26	0.020981	0.407952
																				6.27	0.020743	0.408143
																				6.28	0.020476	0.408295
																				6.29	0.020255	0.408351
																				6.3	0.02	0.408357
																				6.31	0.019793	0.408339
																				6.32	0.019576	0.408335
																				6.33	0.019352	0.408321
																				6.34	0.019135	0.408312
																				6.35	0.018906	0.408268
																				6.36	0.018751	0.408167
																				6.37	0.018562	0.40809
																				6.38	0.018384	0.408026
																				6.39	0.018262	0.407981
																				6.4	0.01813	0.407928
																				6.41	0.018024	0.407926
																				6.42	0.017867	0.407958
																				6.43	0.017687	0.40813
																				6.44	0.017494	0.408233
																				6.45	0.017313	0.408395
																				6.46	0.017159	0.408483
																				6.47	0.016928	0.40861
																				6.48	0.016775	0.408573
																				6.49	0.01665	0.408657
																				6.5	0.016523	0.40869
																				6.51	0.016415	0.408785
																				6.52	0.01626	0.408838
																				6.53	0.016031	0.409118
																				6.54	0.015845	0.409401
																				6.55	0.015704	0.409541
																				6.56	0.015469	0.409621
																				6.57	0.015271	0.409883
																				6.58	0.015051	0.409786
																				6.59	0.014911	0.410385
																				6.6	0.014681	0.410266
																				6.61	0.014483	0.410217
																				6.62	0.014296	0.410031
																				6.63	0.014096	0.409798
																				6.64	0.013962	0.409594
																				6.65	0.013889	0.409417
																				6.66	0.013802	0.409468
																				6.67	0.013648	0.409317
																				6.68	0.013544	0.409146
																				6.69	0.013429	0.408843
																				6.7	0.013371	0.408316
																				6.71	0.013263	0.407917
																				6.72	0.013152	0.407404
																				6.73	0.013061	0.406752
																				6.74	0.012977	0.406135
																				6.75	0.012899	0.405644
																				6.76	0.012782	0.40499
																				6.77	0.012634	0.403981
																				6.78	0.012526	0.403032
																				6.79	0.012451	0.402061
																				6.8	0.012349	0.401145
																				6.81	0.012261	0.400518
																				6.82	0.012138	0.399918
																				6.83	0.012046	0.399369
																				6.84	0.011971	0.398715
																				6.85	0.011909	0.398187
																				6.86	0.011854	0.397667
																				6.87	0.011787	0.397167
																				6.88	0.011725	0.396785
																				6.89	0.011666	0.39632
																				6.9	0.011592	0.39593
																				6.91	0.011577	0.39559
																				6.92	0.011498	0.395082
																				6.93	0.011437	0.394688
																				6.94	0.011389	0.394347
																				6.95	0.011342	0.393943
																				6.96	0.011259	0.393577
																				6.97	0.011213	0.393238
																				6.98	0.011159	0.392874
																				6.99	0.01108	0.392538
																				7	0.011012	0.392262
																				7.01	0.01095	0.391947
																				7.02	0.010834	0.391679
																				7.03	0.010768	0.391358
																				7.04	0.010703	0.39103
																				7.05	0.010644	0.390686
																				7.06	0.010551	0.390321
																				7.07	0.010476	0.389916
																				7.08	0.010409	0.389578
																				7.09	0.010329	0.389266
																				7.1	0.010262	0.388964
																				7.11	0.010215	0.388707
																				7.12	0.010162	0.388466
																				7.13	0.010078	0.388289
																				7.14	0.010021	0.387986
																				7.15	0.009968	0.387643
																				7.16	0.009903	0.387189
																				7.17	0.009851	0.386745
																				7.18	0.00977	0.386289
																				7.19	0.009728	0.385904
																				7.2	0.009691	0.385595
																				7.21	0.009632	0.38516
																				7.22	0.009592	0.384807
																				7.23	0.009549	0.384486
																				7.24	0.009507	0.384076
																				7.25	0.009498	0.383698
																				7.26	0.009492	0.38337
																				7.27	0.009469	0.383011
																				7.28	0.009455	0.382633
																				7.29	0.009426	0.382282
																				7.3	0.009398	0.381951
																				7.31	0.009359	0.381586
																				7.32	0.009339	0.3813
																				7.33	0.009279	0.381052
																				7.34	0.009238	0.38085
																				7.35	0.009213	0.380569
																				7.36	0.009186	0.380318
																				7.37	0.009158	0.380192
																				7.38	0.009112	0.380038
																				7.39	0.009099	0.379903
																				7.4	0.009057	0.379834
																				7.41	0.009025	0.379871
																				7.42	0.009002	0.37985
																				7.43	0.008975	0.379931
																				7.44	0.008937	0.379961
																				7.45	0.00889	0.379986
																				7.46	0.008835	0.380038
																				7.47	0.008798	0.380091
																				7.48	0.008737	0.380048
																				7.49	0.008687	0.38
																				7.5	0.008621	0.379976
																				7.51	0.008567	0.379963
																				7.52	0.008543	0.379964
																				7.53	0.008502	0.380107
																				7.54	0.008474	0.380279
																				7.55	0.008439	0.380511
																				7.56	0.008429	0.380899
																				7.57	0.008407	0.381165
																				7.58	0.00837	0.381566
																				7.59	0.008351	0.382077
																				7.6	0.008337	0.382671
																				7.61	0.008311	0.383279
																				7.62	0.008274	0.38379
																				7.63	0.008255	0.384148
																				7.64	0.008228	0.384288
																				7.65	0.00821	0.384307
																				7.66	0.008183	0.3842
																				7.67	0.008176	0.383985
																				7.68	0.00819	0.383707
																				7.69	0.008167	0.383455
																				7.7	0.008146	0.383451
																				7.71	0.008132	0.384271
																				7.72	0.00812	0.385065
																				7.73	0.00814	0.384817
																				7.74	0.008102	0.384389
																				7.75	0.008072	0.385109
																				7.76	0.008046	0.386357
																				7.77	0.00803	0.386905
																				7.78	0.007987	0.386878
																				7.79	0.00796	0.386929
																				7.8	0.007966	0.387273
																				7.81	0.007953	0.387356
																				7.82	0.007928	0.387253
																				7.83	0.0079	0.38716
																				7.84	0.007854	0.387174
																				7.85	0.007837	0.38708
																				7.86	0.007796	0.386712
																				7.87	0.007778	0.386348
																				7.88	0.007767	0.386108
																				7.89	0.007732	0.385858
																				7.9	0.007707	0.38568
																				7.91	0.00771	0.385767
																				7.92	0.0077	0.385858
																				7.93	0.007672	0.385758
																				7.94	0.007648	0.38574
																				7.95	0.007642	0.385805
																				7.96	0.007634	0.385802
																				7.97	0.00762	0.385727
																				7.98	0.007614	0.385634
																				7.99	0.007591	0.385488
																				8	0.007556	0.385172
																				8.01	0.007539	0.384811
																				8.02	0.007521	0.384479
																				8.03	0.007511	0.38417
																				8.04	0.007498	0.383908
																				8.05	0.007488	0.383711
																				8.06	0.007473	0.383533
																				8.07	0.007448	0.383361
																				8.08	0.007433	0.383346
																				8.09	0.007413	0.383441
																				8.1	0.00739	0.383527
																				8.11	0.007371	0.383607
																				8.12	0.007353	0.383741
																				8.13	0.00735	0.38371
																				8.14	0.007343	0.38374
																				8.15	0.007316	0.383679
																				8.16	0.0073	0.383649
																				8.17	0.007286	0.383756
																				8.18	0.007265	0.383884
																				8.19	0.007237	0.383992
																				8.2	0.007204	0.38416
																				8.21	0.007188	0.384168
																				8.22	0.007169	0.384165
																				8.23	0.007159	0.384145
																				8.24	0.007143	0.383994
																				8.25	0.007139	0.383879
																				8.26	0.007122	0.383701
																				8.27	0.007085	0.383608
																				8.28	0.007071	0.383525
																				8.29	0.007056	0.383322
																				8.3	0.007069	0.383228
																				8.31	0.007075	0.383017
																				8.32	0.007052	0.382659
																				8.33	0.007064	0.38227
																				8.34	0.007063	0.381843
																				8.35	0.007046	0.381324
																				8.36	0.007046	0.380814
																				8.37	0.007047	0.380363
																				8.38	0.007057	0.379993
																				8.39	0.007045	0.379726
																				8.4	0.007042	0.379421
																				8.41	0.007039	0.379246
																				8.42	0.007036	0.37909
																				8.43	0.007028	0.379018
																				8.44	0.00702	0.378972
																				8.45	0.007007	0.37889
																				8.46	0.007007	0.37876
																				8.47	0.007006	0.378668
																				8.48	0.006987	0.37849
																				8.49	0.006948	0.378417
																				8.5	0.006933	0.378385
																				8.51	0.006915	0.378314
																				8.52	0.006886	0.378232
																				8.53	0.006864	0.378123
																				8.54	0.006836	0.377992
																				8.55	0.006813	0.377999
																				8.56	0.006787	0.378007
																				8.57	0.006746	0.378051
																				8.58	0.006733	0.378271
																				8.59	0.006726	0.378551
																				8.6	0.006704	0.379002
																				8.61	0.006695	0.379613
																				8.62	0.006692	0.38041
																				8.63	0.006686	0.380848
																				8.64	0.006673	0.381298
																				8.65	0.006696	0.381847
																				8.66	0.006714	0.38198
																				8.67	0.006705	0.382055
																				8.68	0.006684	0.382465
																				8.69	0.00666	0.382772
																				8.7	0.006623	0.383144
																				8.71	0.006618	0.38363
																				8.72	0.006617	0.384443
																				8.73	0.006611	0.385657
																				8.74	0.006616	0.38795
																				8.75	0.00659	0.390587
																				8.76	0.006583	0.39051
																				8.77	0.006569	0.389395
																				8.78	0.006591	0.391705
																				8.79	0.006602	0.38635
																				8.8	0.00659	0.385967
																				8.81	0.006589	0.383109
																				8.82	0.006601	0.381364
																				8.83	0.006599	0.381127
																				8.84	0.006578	0.379765
																				8.85	0.006573	0.379973
																				8.86	0.006574	0.379567
																				8.87	0.006539	0.379809
																				8.88	0.00648	0.380187
																				8.89	0.006468	0.37978
																				8.9	0.00645	0.380043
																				8.91	0.006428	0.37955
																				8.92	0.006417	0.379252
																				8.93	0.006414	0.378892
																				8.94	0.006425	0.378777
																				8.95	0.006449	0.378703
																				8.96	0.006439	0.378564
																				8.97	0.006413	0.378589
																				8.98	0.006384	0.378622
																				8.99	0.006363	0.378755
																				9	0.006355	0.378833
																				9.01	0.006339	0.378861
																				9.02	0.00632	0.378736
																				9.03	0.006312	0.378585
																				9.04	0.006285	0.378344
																				9.05	0.006262	0.378204
																				9.06	0.006248	0.378112
																				9.07	0.006228	0.37805
																				9.08	0.006227	0.378046
																				9.09	0.006222	0.377925
																				9.1	0.006224	0.377814
																				9.11	0.006198	0.377722
																				9.12	0.006181	0.37769
																				9.13	0.00617	0.377493
																				9.14	0.006148	0.377401
																				9.15	0.006131	0.377116
																				9.16	0.00611	0.377009
																				9.17	0.006107	0.376812
																				9.18	0.006082	0.376711
																				9.19	0.006077	0.376471
																				9.2	0.006071	0.376367
																				9.21	0.006063	0.376239
																				9.22	0.006066	0.376124
																				9.23	0.006054	0.375974
																				9.24	0.006035	0.375755
																				9.25	0.006022	0.375532
																				9.26	0.006041	0.375231
																				9.27	0.006027	0.375047
																				9.28	0.00599	0.374726
																				9.29	0.005979	0.374643
																				9.3	0.005977	0.374624
																				9.31	0.005943	0.374441
																				9.32	0.005912	0.37438
																				9.33	0.005893	0.374211
																				9.34	0.005871	0.373844
																				9.35	0.005856	0.373482
																				9.36	0.005839	0.372986
																				9.37	0.005827	0.372587
																				9.38	0.005825	0.372209
																				9.39	0.005818	0.371847
																				9.4	0.005812	0.371816
																				9.41	0.005784	0.371813
																				9.42	0.005776	0.371822
																				9.43	0.005795	0.372028
																				9.44	0.005801	0.372084
																				9.45	0.005814	0.372254
																				9.46	0.0058	0.372344
																				9.47	0.005808	0.372533
																				9.48	0.005832	0.372783
																				9.49	0.00585	0.372732
																				9.5	0.005852	0.37276
																				9.51	0.005846	0.372822
																				9.52	0.005827	0.372937
																				9.53	0.005814	0.372968
																				9.54	0.005802	0.37312
																				9.55	0.005766	0.373198
																				9.56	0.005727	0.373397
																				9.57	0.005736	0.373506
																				9.58	0.005749	0.373481
																				9.59	0.005719	0.373194
																				9.6	0.005719	0.37303
																				9.61	0.005735	0.372987
																				9.62	0.005742	0.372492
																				9.63	0.00576	0.372222
																				9.64	0.005768	0.371927
																				9.65	0.005759	0.3715
																				9.66	0.005749	0.371051
																				9.67	0.005757	0.370818
																				9.68	0.005765	0.370597
																				9.69	0.005765	0.370455
																				9.7	0.005776	0.37028
																				9.71	0.005796	0.369916
																				9.72	0.005793	0.369664
																				9.73	0.005784	0.369354
																				9.74	0.005781	0.369093
																				9.75	0.005792	0.36886
																				9.76	0.005784	0.368426
																				9.77	0.005797	0.367881
																				9.78	0.005805	0.36735
																				9.79	0.005811	0.366761
																				9.8	0.005822	0.366191
																				9.81	0.005819	0.365768
																				9.82	0.005828	0.365376
																				9.83	0.005829	0.365007
																				9.84	0.005794	0.364676
																				9.85	0.005772	0.364361
																				9.86	0.005763	0.364128
																				9.87	0.005761	0.363801
																				9.88	0.005752	0.363422
																				9.89	0.005754	0.363046
																				9.9	0.005756	0.362886
																				9.91	0.005756	0.362699
																				9.92	0.005758	0.362504
																				9.93	0.005761	0.362489
																				9.94	0.005767	0.362419
																				9.95	0.005773	0.362087
																				9.96	0.0058	0.361656
																				9.97	0.005814	0.361539
																				9.98	0.005833	0.361458
																				9.99	0.00585	0.361325
																				10	0.005875	0.361209
																				10.01	0.005889	0.361078
																				10.02	0.005881	0.360932
																				10.03	0.005873	0.360879
																				10.04	0.005883	0.36112
																				10.05	0.005877	0.361418
																				10.06	0.005881	0.361718
																				10.07	0.005896	0.362195
																				10.08	0.005904	0.362066
																				10.09	0.005931	0.361709
																				10.1	0.00596	0.361397
																				10.11	0.005971	0.36113
																				10.12	0.005987	0.360988
																				10.13	0.00601	0.360898
																				10.14	0.006027	0.360915
																				10.15	0.006004	0.360623
																				10.16	0.006029	0.359656
																				10.17	0.006025	0.358339
																				10.18	0.006023	0.35724
																				10.19	0.006011	0.356386
																				10.2	0.006019	0.35551
																				10.21	0.006021	0.354837
																				10.22	0.006036	0.354191
																				10.23	0.006041	0.353645
																				10.24	0.006068	0.352892
																				10.25	0.006078	0.352207
																				10.26	0.006102	0.351432
																				10.27	0.006107	0.350775
																				10.28	0.006134	0.350516
																				10.29	0.006158	0.350227
																				10.3	0.006189	0.349991
																				10.31	0.006222	0.349879
																				10.32	0.00623	0.349774
																				10.33	0.006242	0.349773
																				10.34	0.006245	0.349454
																				10.35	0.006259	0.348951
																				10.36	0.006266	0.348638
																				10.37	0.00627	0.348361
																				10.38	0.006285	0.348207
																				10.39	0.006291	0.348041
																				10.4	0.006293	0.347851
																				10.41	0.006313	0.34762
																				10.42	0.006325	0.34742
																				10.43	0.006312	0.346963
																				10.44	0.006314	0.346719
																				10.45	0.006303	0.346433
																				10.46	0.006275	0.346067
																				10.47	0.006275	0.345725
																				10.48	0.00629	0.345396
																				10.49	0.006295	0.345097
																				10.5	0.006297	0.344941
																				10.51	0.006302	0.344738
																				10.52	0.006338	0.34462
																				10.53	0.006363	0.344515
																				10.54	0.006389	0.344262
																				10.55	0.006417	0.343866
																				10.56	0.006442	0.343497
																				10.57	0.006475	0.343079
																				10.58	0.00649	0.342434
																				10.59	0.006494	0.341868
																				10.6	0.00653	0.341322
																				10.61	0.006539	0.340462
																				10.62	0.00653	0.339805
																				10.63	0.006524	0.339094
																				10.64	0.006527	0.338386
																				10.65	0.00652	0.337729
																				10.66	0.006526	0.336999
																				10.67	0.006527	0.336426
																				10.68	0.006512	0.335828
																				10.69	0.006521	0.33522
																				10.7	0.006533	0.334628
																				10.71	0.006531	0.333978
																				10.72	0.00651	0.333342
																				10.73	0.006477	0.332629
																				10.74	0.006471	0.331997
																				10.75	0.006465	0.331374
																				10.76	0.006472	0.330861
																				10.77	0.006477	0.330322
																				10.78	0.006488	0.329921
																				10.79	0.006483	0.329444
																				10.8	0.006481	0.328936
																				10.81	0.006464	0.328459
																				10.82	0.006443	0.327963
																				10.83	0.006453	0.327552
																				10.84	0.006493	0.327202
																				10.85	0.006504	0.326897
																				10.86	0.006493	0.326656
																				10.87	0.006496	0.32639
																				10.88	0.006492	0.326161
																				10.89	0.006494	0.325943
																				10.9	0.006484	0.325724
																				10.91	0.006478	0.325363
																				10.92	0.006514	0.324995
																				10.93	0.006511	0.324588
																				10.94	0.006493	0.324192
																				10.95	0.00648	0.323766
																				10.96	0.006464	0.323373
																				10.97	0.006452	0.323021
																				10.98	0.006428	0.322695
																				10.99	0.006431	0.322337
																				11	0.006423	0.322071
																				11.01	0.006397	0.321718
																				11.02	0.006399	0.321455
																				11.03	0.006388	0.321168
																				11.04	0.006391	0.320871
																				11.05	0.006394	0.320589
																				11.06	0.006371	0.32026
																				11.07	0.006355	0.319913
																				11.08	0.006348	0.319621
																				11.09	0.006325	0.319319
																				11.1	0.006296	0.319014
																				11.11	0.006282	0.318645
																				11.12	0.00628	0.318269
																				11.13	0.006274	0.317964
																				11.14	0.006261	0.317587
																				11.15	0.006263	0.317213
																				11.16	0.006246	0.316872
																				11.17	0.006218	0.316574
																				11.18	0.006181	0.316264
																				11.19	0.006167	0.315996
																				11.2	0.00615	0.315726
																				11.21	0.006141	0.315388
																				11.22	0.00615	0.314965
																				11.23	0.006153	0.314552
																				11.24	0.006138	0.314179
																				11.25	0.006143	0.313875
																				11.26	0.006146	0.313643
																				11.27	0.006146	0.313392
																				11.28	0.006132	0.313205
																				11.29	0.006126	0.312961
																				11.3	0.006133	0.312704
																				11.31	0.006153	0.312528
																				11.32	0.00617	0.312395
																				11.33	0.006166	0.312325
																				11.34	0.006156	0.31225
																				11.35	0.006164	0.312184
																				11.36	0.006152	0.312139
																				11.37	0.006151	0.312056
																				11.38	0.006184	0.311976
																				11.39	0.006186	0.311888
																				11.4	0.00616	0.311797
																				11.41	0.006131	0.31156
																				11.42	0.00614	0.311251
																				11.43	0.006154	0.31093
																				11.44	0.006161	0.310672
																				11.45	0.006137	0.310355
																				11.46	0.006134	0.309851
																				11.47	0.006141	0.309179
																				11.48	0.006129	0.308482
																				11.49	0.006127	0.307762
																				11.5	0.006139	0.306994
																				11.51	0.006137	0.306226
																				11.52	0.006138	0.305475
																				11.53	0.006147	0.304738
																				11.54	0.006149	0.303957
																				11.55	0.006133	0.303167
																				11.56	0.006115	0.302426
																				11.57	0.006115	0.301781
																				11.58	0.006108	0.301161
																				11.59	0.006109	0.300573
																				11.6	0.006116	0.300019
																				11.61	0.006107	0.299489
																				11.62	0.006105	0.299045
																				11.63	0.006151	0.29866
																				11.64	0.006156	0.298284
																				11.65	0.006152	0.297942
																				11.66	0.00617	0.297664
																				11.67	0.006185	0.297415
																				11.68	0.006177	0.29717
																				11.69	0.006169	0.296923
																				11.7	0.006182	0.296749
																				11.71	0.006191	0.29661
																				11.72	0.006206	0.296474
																				11.73	0.006225	0.296348
																				11.74	0.006214	0.296195
																				11.75	0.006242	0.296065
																				11.76	0.006255	0.295914
																				11.77	0.006254	0.295677
																				11.78	0.006257	0.295457
																				11.79	0.006245	0.295162
																				11.8	0.006223	0.294891
																				11.81	0.006219	0.294501
																				11.82	0.00621	0.294025
																				11.83	0.00622	0.293528
																				11.84	0.006224	0.293085
																				11.85	0.006239	0.292656
																				11.86	0.006239	0.292256
																				11.87	0.006255	0.291874
																				11.88	0.006247	0.291464
																				11.89	0.006255	0.291029
																				11.9	0.006262	0.290565
																				11.91	0.006265	0.290089
																				11.92	0.006275	0.289547
																				11.93	0.006258	0.289041
																				11.94	0.006277	0.288514
																				11.95	0.006275	0.287959
																				11.96	0.006277	0.287427
																				11.97	0.00626	0.286899
																				11.98	0.006262	0.286359
																				11.99	0.006215	0.28589
																				12	0.006199	0.285466
																				12.01	0.006185	0.285054
																				12.02	0.006191	0.284638
																				12.03	0.006161	0.28424
																				12.04	0.006181	0.283894
																				12.05	0.006181	0.283552
																				12.06	0.006164	0.283189
																				12.07	0.006148	0.282825
																				12.08	0.006125	0.28245
																				12.09	0.006113	0.282093
																				12.1	0.006093	0.281734
																				12.11	0.006079	0.281406
																				12.12	0.006051	0.281053
																				12.13	0.006029	0.280724
																				12.14	0.006039	0.280383
																				12.15	0.006034	0.280043
																				12.16	0.006042	0.279762
																				12.17	0.006036	0.279442
																				12.18	0.006028	0.279153
																				12.19	0.006015	0.278881
																				12.2	0.006012	0.278618
																				12.21	0.005994	0.278372
																				12.22	0.005999	0.278138
																				12.23	0.005988	0.277914
																				12.24	0.005974	0.277676
																				12.25	0.005975	0.277454
																				12.26	0.005974	0.277235
																				12.27	0.005976	0.277077
																				12.28	0.005991	0.276955
																				12.29	0.005993	0.276818
																				12.3	0.005996	0.276709
																				12.31	0.005998	0.276567
																				12.32	0.005991	0.276445
																				12.33	0.005989	0.276307
																				12.34	0.005996	0.276164
																				12.35	0.006014	0.27605
																				12.36	0.005994	0.275957
																				12.37	0.005975	0.275905
																				12.38	0.00596	0.275831
																				12.39	0.005953	0.275716
																				12.4	0.005934	0.275607
																				12.41	0.005943	0.275484
																				12.42	0.005919	0.275363
																				12.43	0.005911	0.275257
																				12.44	0.005911	0.275143
																				12.45	0.005896	0.274958
																				12.46	0.00587	0.274777
																				12.47	0.005858	0.274548
																				12.48	0.005834	0.274313
																				12.49	0.005845	0.274017
																				12.5	0.00585	0.2737
																				12.51	0.005841	0.273391
																				12.52	0.00584	0.273096
																				12.53	0.005833	0.272794
																				12.54	0.005836	0.272515
																				12.55	0.00583	0.272194
																				12.56	0.005828	0.271869
																				12.57	0.005814	0.271578
																				12.58	0.005806	0.271299
																				12.59	0.00579	0.270977
																				12.6	0.005782	0.270675
																				12.61	0.005768	0.270426
																				12.62	0.005758	0.270216
																				12.63	0.00575	0.269987
																				12.64	0.00574	0.269789
																				12.65	0.005733	0.269652
																				12.66	0.005727	0.269489
																				12.67	0.005724	0.269291
																				12.68	0.005724	0.269102
																				12.69	0.005737	0.268945
																				12.7	0.00575	0.268798
																				12.71	0.005765	0.268678
																				12.72	0.005766	0.268589
																				12.73	0.00577	0.268469
																				12.74	0.005784	0.268346
																				12.75	0.005795	0.268256
																				12.76	0.005804	0.268209
																				12.77	0.005808	0.268183
																				12.78	0.005817	0.26818
																				12.79	0.005819	0.268165
																				12.8	0.005824	0.268142
																				12.81	0.005831	0.268109
																				12.82	0.005835	0.268042
																				12.83	0.005815	0.268004
																				12.84	0.005812	0.268046
																				12.85	0.005824	0.26817
																				12.86	0.005818	0.268309
																				12.87	0.005817	0.268461
																				12.88	0.005821	0.268637
																				12.89	0.00582	0.268741
																				12.9	0.005829	0.268832
																				12.91	0.005831	0.268912
																				12.92	0.005834	0.268957
																				12.93	0.005815	0.269025
																				12.94	0.005834	0.269084
																				12.95	0.005836	0.26911
																				12.96	0.005821	0.269125
																				12.97	0.005809	0.269128
																				12.98	0.005805	0.269125
																				12.99	0.005789	0.269109
																				13	0.005773	0.269055
																				13.01	0.005736	0.269002
																				13.02	0.005738	0.268953
																				13.03	0.00571	0.26888
																				13.04	0.005701	0.268809
																				13.05	0.005696	0.268749
																				13.06	0.005681	0.26864
																				13.07	0.00567	0.268515
																				13.08	0.005673	0.268455
																				13.09	0.005679	0.26849
																				13.1	0.005686	0.268559
																				13.11	0.005676	0.268641
																				13.12	0.00568	0.268724
																				13.13	0.005684	0.268767
																				13.14	0.005684	0.268871
																				13.15	0.005684	0.268984
																				13.16	0.005698	0.269083
																				13.17	0.005683	0.269318
																				13.18	0.005689	0.269722
																				13.19	0.005686	0.269988
																				13.2	0.005679	0.270288
																				13.21	0.005666	0.270863
																				13.22	0.005674	0.271414
																				13.23	0.00568	0.271948
																				13.24	0.005687	0.272598
																				13.25	0.005692	0.273306
																				13.26	0.005696	0.273036
																				13.27	0.005701	0.272525
																				13.28	0.005709	0.272475
																				13.29	0.005705	0.272532
																				13.3	0.005708	0.272535
																				13.31	0.005709	0.272606
																				13.32	0.005693	0.272674
																				13.33	0.005689	0.272654
																				13.34	0.005657	0.272424
																				13.35	0.005655	0.272138
																				13.36	0.005649	0.271949
																				13.37	0.005645	0.271891
																				13.38	0.00564	0.271658
																				13.39	0.005635	0.271233
																				13.4	0.00564	0.27072
																				13.41	0.005636	0.27019
																				13.42	0.005635	0.269798
																				13.43	0.005621	0.269564
																				13.44	0.005602	0.269401
																				13.45	0.005606	0.269253
																				13.46	0.005603	0.269105
																				13.47	0.005603	0.268972
																				13.48	0.0056	0.268853
																				13.49	0.005586	0.268774
																				13.5	0.005583	0.268687
																				13.51	0.005574	0.268642
																				13.52	0.005565	0.268641
																				13.53	0.005562	0.26864
																				13.54	0.00556	0.268622
																				13.55	0.005574	0.268616
																				13.56	0.005552	0.268562
																				13.57	0.005548	0.268308
																				13.58	0.005532	0.268047
																				13.59	0.005526	0.26793
																				13.6	0.005522	0.267842
																				13.61	0.005509	0.267746
																				13.62	0.005515	0.267645
																				13.63	0.005525	0.267559
																				13.64	0.005506	0.267494
																				13.65	0.005499	0.267405
																				13.66	0.00549	0.267298
																				13.67	0.005475	0.267239
																				13.68	0.005457	0.267227
																				13.69	0.00544	0.26724
																				13.7	0.005418	0.267311
																				13.71	0.005399	0.26738
																				13.72	0.005399	0.26746
																				13.73	0.005389	0.267632
																				13.74	0.00539	0.26782
																				13.75	0.00539	0.268034
																				13.76	0.005374	0.268292
																				13.77	0.005352	0.268476
																				13.78	0.005347	0.26837
																				13.79	0.005345	0.267878
																				13.8	0.005337	0.267311
																				13.81	0.005323	0.266975
																				13.82	0.00531	0.266789
																				13.83	0.005295	0.266681
																				13.84	0.005277	0.266599
																				13.85	0.005272	0.266593
																				13.86	0.005258	0.266587
																				13.87	0.00523	0.266542
																				13.88	0.005217	0.266319
																				13.89	0.005201	0.265978
																				13.9	0.005173	0.265734
																				13.91	0.00517	0.265535
																				13.92	0.005166	0.26536
																				13.93	0.005168	0.265173
																				13.94	0.005158	0.265082
																				13.95	0.005153	0.265044
																				13.96	0.005148	0.265017
																				13.97	0.005131	0.264991
																				13.98	0.005123	0.264912
																				13.99	0.005127	0.264814
																				14	0.005123	0.264688
																				14.01	0.005118	0.264694
																				14.02	0.005107	0.264687
																				14.03	0.005116	0.264689
																				14.04	0.005113	0.264692
																				14.05	0.005133	0.264703
																				14.06	0.005154	0.264733
																				14.07	0.005158	0.264768
																				14.08	0.005154	0.26487
																				14.09	0.005143	0.265022
																				14.1	0.005127	0.265282
																				14.11	0.005119	0.265494
																				14.12	0.005112	0.265592
																				14.13	0.005089	0.265574
																				14.14	0.005081	0.265625
																				14.15	0.005072	0.265766
																				14.16	0.005079	0.265854
																				14.17	0.005077	0.266022
																				14.18	0.005077	0.266304
																				14.19	0.00507	0.26652
																				14.2	0.005047	0.266624
																				14.21	0.005027	0.26661
																				14.22	0.005017	0.26656
																				14.23	0.005007	0.266468
																				14.24	0.005014	0.266492
																				14.25	0.005025	0.266487
																				14.26	0.00504	0.266522
																				14.27	0.00504	0.266596
																				14.28	0.005035	0.26682
																				14.29	0.005027	0.267128
																				14.3	0.005028	0.267335
																				14.31	0.00503	0.267551
																				14.32	0.005032	0.267805
																				14.33	0.005046	0.268074
																				14.34	0.005054	0.26827
																				14.35	0.005048	0.26863
																				14.36	0.005039	0.269151
																				14.37	0.005049	0.269571
																				14.38	0.00506	0.270174
																				14.39	0.005058	0.270837
																				14.4	0.005056	0.271514
																				14.41	0.005072	0.272089
																				14.42	0.005067	0.27237
																				14.43	0.005042	0.272351
																				14.44	0.005035	0.272452
																				14.45	0.00503	0.27255
																				14.46	0.005021	0.272761
																				14.47	0.005026	0.27286
																				14.48	0.005021	0.27309
																				14.49	0.005021	0.2729
																				14.5	0.005023	0.272653
																				14.51	0.005067	0.272116
																				14.52	0.005089	0.27147
																				14.53	0.005099	0.271008
																				14.54	0.005118	0.270356
																				14.55	0.005145	0.269648
																				14.56	0.005184	0.26873
																				14.57	0.005189	0.268034
																				14.58	0.005194	0.26722
																				14.59	0.005208	0.266697
																				14.6	0.005224	0.266311
																				14.61	0.005216	0.266036
																				14.62	0.00522	0.265772
																				14.63	0.005213	0.265557
																				14.64	0.00521	0.265328
																				14.65	0.00521	0.265224
																				14.66	0.005204	0.265284
																				14.67	0.0052	0.26522
																				14.68	0.005183	0.26522
																				14.69	0.005186	0.265304
																				14.7	0.005191	0.265319
																				14.71	0.005193	0.265574
																				14.72	0.00519	0.265667
																				14.73	0.005194	0.26567
																				14.74	0.005174	0.265768
																				14.75	0.005167	0.265865
																				14.76	0.005151	0.265936
																				14.77	0.005131	0.266029
																				14.78	0.005151	0.266167
																				14.79	0.005156	0.266102
																				14.8	0.005159	0.26603
																				14.81	0.005161	0.265911
																				14.82	0.005161	0.265789
																				14.83	0.005163	0.265581
																				14.84	0.005157	0.26537
																				14.85	0.005158	0.265015
																				14.86	0.005151	0.264671
																				14.87	0.005143	0.264277
																				14.88	0.005149	0.263877
																				14.89	0.005153	0.263624
																				14.9	0.005144	0.263241
																				14.91	0.005156	0.263031
																				14.92	0.005154	0.262917
																				14.93	0.005174	0.262835
																				14.94	0.005171	0.26269
																				14.95	0.005166	0.262392
																				14.96	0.005164	0.262162
																				14.97	0.005151	0.261816
																				14.98	0.005162	0.261522
																				14.99	0.005141	0.261224
																				15	0.005127	0.260992
																				15.01	0.00513	0.260706
																				15.02	0.005139	0.260528
																				15.03	0.005114	0.260458
																				15.04	0.005113	0.260366
																				15.05	0.005111	0.26028
																				15.06	0.005114	0.260202
																				15.07	0.005108	0.260175
																				15.08	0.005108	0.260201
																				15.09	0.005093	0.260336
																				15.1	0.005078	0.260591
																				15.11	0.005058	0.260737
																				15.12	0.005039	0.260729
																				15.13	0.005038	0.260649
																				15.14	0.005022	0.26051
																				15.15	0.005013	0.260323
																				15.16	0.005005	0.260091
																				15.17	0.004993	0.2599
																				15.18	0.004987	0.259705
																				15.19	0.004999	0.259491
																				15.2	0.005005	0.259405
																				15.21	0.005002	0.259392
																				15.22	0.005024	0.25921
																				15.23	0.005031	0.25909
																				15.24	0.005026	0.259009
																				15.25	0.005027	0.259038
																				15.26	0.005013	0.258983
																				15.27	0.005008	0.259063
																				15.28	0.005013	0.258905
																				15.29	0.005017	0.258703
																				15.3	0.005018	0.258546
																				15.31	0.005016	0.25833
																				15.32	0.005009	0.258332
																				15.33	0.005011	0.2583
																				15.34	0.005005	0.258246
																				15.35	0.005009	0.25827
																				15.36	0.005016	0.258418
																				15.37	0.005014	0.258514
																				15.38	0.005024	0.258647
																				15.39	0.005022	0.258946
																				15.4	0.00502	0.259042
																				15.41	0.005016	0.259235
																				15.42	0.005005	0.259051
																				15.43	0.004996	0.258984
																				15.44	0.004987	0.259075
																				15.45	0.004982	0.25933
																				15.46	0.004959	0.259499
																				15.47	0.004953	0.259579
																				15.48	0.004946	0.260347
																				15.49	0.004934	0.260361
																				15.5	0.004924	0.258749
																				15.51	0.004929	0.258046
																				15.52	0.004917	0.25768
																				15.53	0.004917	0.257488
																				15.54	0.004915	0.257339
																				15.55	0.004902	0.257129
																				15.56	0.004892	0.256943
																				15.57	0.004887	0.256776
																				15.58	0.004876	0.25669
																				15.59	0.004867	0.256522
																				15.6	0.00487	0.256347
																				15.61	0.004864	0.256204
																				15.62	0.004858	0.25601
																				15.63	0.004847	0.255738
																				15.64	0.004836	0.255519
																				15.65	0.004841	0.25524
																				15.66	0.004844	0.255048
																				15.67	0.004851	0.254718
																				15.68	0.004855	0.254446
																				15.69	0.004852	0.254213
																				15.7	0.004852	0.253902
																				15.71	0.004868	0.253642
																				15.72	0.004879	0.253497
																				15.73	0.004884	0.253402
																				15.74	0.00489	0.253196
																				15.75	0.004897	0.253175
																				15.76	0.004903	0.253199
																				15.77	0.004917	0.253129
																				15.78	0.004927	0.253194
																				15.79	0.004934	0.253157
																				15.8	0.004961	0.252949
																				15.81	0.004993	0.252665
																				15.82	0.005008	0.2524
																				15.83	0.00503	0.25216
																				15.84	0.005057	0.251942
																				15.85	0.005057	0.251803
																				15.86	0.00507	0.251643
																				15.87	0.005074	0.251435
																				15.88	0.005079	0.251169
																				15.89	0.005091	0.250947
																				15.9	0.005118	0.250578
																				15.91	0.005134	0.25044
																				15.92	0.005131	0.250218
																				15.93	0.005121	0.249957
																				15.94	0.005139	0.249862
																				15.95	0.005141	0.249804
																				15.96	0.005145	0.249637
																				15.97	0.00514	0.249482
																				15.98	0.005155	0.249458
																				15.99	0.00518	0.249323
																				16	0.005205	0.249306
																				16.01	0.00522	0.24926
																				16.02	0.005221	0.249205
																				16.03	0.005221	0.249407
																				16.04	0.005238	0.2496
																				16.05	0.005237	0.249962
																				16.06	0.00525	0.250247
																				16.07	0.005269	0.25034
																				16.08	0.005284	0.250245
																				16.09	0.005278	0.250272
																				16.1	0.005291	0.250218
																				16.11	0.005305	0.250255
																				16.12	0.005297	0.25033
																				16.13	0.005291	0.250383
																				16.14	0.00529	0.250661
																				16.15	0.005286	0.250807
																				16.16	0.005295	0.250847
																				16.17	0.005282	0.250961
																				16.18	0.00527	0.250788
																				16.19	0.005276	0.250634
																				16.2	0.005264	0.250516
																				16.21	0.005261	0.250513
																				16.22	0.005258	0.25053
																				16.23	0.005242	0.250557
																				16.24	0.005238	0.250186
																				16.25	0.005232	0.249772
																				16.26	0.00523	0.249248
																				16.27	0.005237	0.248656
																				16.28	0.005237	0.248201
																				16.29	0.005243	0.247822
																				16.3	0.005241	0.247482
																				16.31	0.005231	0.24717
																				16.32	0.005226	0.246878
																				16.33	0.005236	0.246559
																				16.34	0.005248	0.246421
																				16.35	0.005264	0.246352
																				16.36	0.005252	0.246335
																				16.37	0.005259	0.246477
																				16.38	0.005258	0.246444
																				16.39	0.005274	0.246299
																				16.4	0.005263	0.246306
																				16.41	0.00525	0.246138
																				16.42	0.00527	0.245891
																				16.43	0.005287	0.245551
																				16.44	0.005319	0.245306
																				16.45	0.005351	0.245287
																				16.46	0.005368	0.245266
																				16.47	0.0054	0.245204
																				16.48	0.005443	0.245078
																				16.49	0.005473	0.245107
																				16.5	0.005524	0.245202
																				16.51	0.005558	0.245234
																				16.52	0.005584	0.245212
																				16.53	0.005607	0.245133
																				16.54	0.005621	0.245057
																				16.55	0.00564	0.245028
																				16.56	0.005653	0.244972
																				16.57	0.005678	0.244834
																				16.58	0.005704	0.244601
																				16.59	0.005735	0.244361
																				16.6	0.005784	0.243936
																				16.61	0.005804	0.243485
																				16.62	0.005825	0.243036
																				16.63	0.005842	0.242779
																				16.64	0.005863	0.242543
																				16.65	0.00589	0.24229
																				16.66	0.005889	0.242144
																				16.67	0.005898	0.242034
																				16.68	0.005911	0.242006
																				16.69	0.005914	0.241823
																				16.7	0.005923	0.24165
																				16.71	0.005924	0.241481
																				16.72	0.005946	0.241256
																				16.73	0.005945	0.241155
																				16.74	0.005954	0.241005
																				16.75	0.005978	0.241078
																				16.76	0.005999	0.241205
																				16.77	0.006049	0.241225
																				16.78	0.006091	0.24118
																				16.79	0.006134	0.241239
																				16.8	0.006202	0.241391
																				16.81	0.00627	0.241349
																				16.82	0.006338	0.241296
																				16.83	0.006406	0.241238
																				16.84	0.006466	0.241101
																				16.85	0.00654	0.24103
																				16.86	0.006608	0.240888
																				16.87	0.006682	0.240882
																				16.88	0.006757	0.24087
																				16.89	0.006824	0.241005
																				16.9	0.006887	0.241239
																				16.91	0.006969	0.241308
																				16.92	0.007052	0.2415
																				16.93	0.007127	0.241638
																				16.94	0.007195	0.241549
																				16.95	0.00726	0.241503
																				16.96	0.007348	0.241649
																				16.97	0.007429	0.24156
																				16.98	0.007472	0.241481
																				16.99	0.007514	0.241232
																				17	0.007561	0.241018
																				17.01	0.007609	0.240857
																				17.02	0.007613	0.24066
																				17.03	0.007607	0.240497
																				17.04	0.007611	0.240367
																				17.05	0.007613	0.240358
																				17.06	0.007607	0.240343
																				17.07	0.00759	0.240209
																				17.08	0.007562	0.240477
																				17.09	0.007519	0.240317
																				17.1	0.007487	0.240227
																				17.11	0.007477	0.24005
																				17.12	0.007459	0.239975
																				17.13	0.007422	0.239924
																				17.14	0.007386	0.239998
																				17.15	0.007379	0.24044
																				17.16	0.007359	0.240731
																				17.17	0.007337	0.240913
																				17.18	0.007279	0.241516
																				17.19	0.007233	0.241429
																				17.2	0.0072	0.241217
																				17.21	0.007172	0.24144
																				17.22	0.007163	0.240901
																				17.23	0.007131	0.24033
																				17.24	0.007084	0.239891
																				17.25	0.007036	0.23867
																				17.26	0.006995	0.23669
																				17.27	0.006942	0.23569
																				17.28	0.006914	0.235236
																				17.29	0.006909	0.234822
																				17.3	0.006882	0.234354
																				17.31	0.006829	0.23408
																				17.32	0.00682	0.233849
																				17.33	0.00682	0.23362
																				17.34	0.006831	0.233383
																				17.35	0.006815	0.232845
																				17.36	0.006807	0.232592
																				17.37	0.006785	0.232219
																				17.38	0.006769	0.231813
																				17.39	0.006752	0.231534
																				17.4	0.006739	0.231299
																				17.41	0.006714	0.231249
																				17.42	0.00668	0.231087
																				17.43	0.006649	0.231019
																				17.44	0.006644	0.23103
																				17.45	0.006629	0.231093
																				17.46	0.006611	0.231155
																				17.47	0.006606	0.231135
																				17.48	0.006605	0.231215
																				17.49	0.006584	0.23134
																				17.5	0.006582	0.231612
																				17.51	0.006579	0.231882
																				17.52	0.006572	0.232105
																				17.53	0.006535	0.23219
																				17.54	0.006511	0.232438
																				17.55	0.006492	0.232701
																				17.56	0.006467	0.232968
																				17.57	0.006439	0.233358
																				17.58	0.00643	0.233661
																				17.59	0.006426	0.234038
																				17.6	0.006403	0.234318
																				17.61	0.006369	0.234495
																				17.62	0.006344	0.234409
																				17.63	0.00633	0.234505
																				17.64	0.006306	0.234759
																				17.65	0.006286	0.23495
																				17.66	0.00627	0.235154
																				17.67	0.006247	0.23546
																				17.68	0.006233	0.235761
																				17.69	0.00621	0.236038
																				17.7	0.006191	0.236276
																				17.71	0.006189	0.236281
																				17.72	0.006187	0.23628
																				17.73	0.006186	0.236031
																				17.74	0.006171	0.235566
																				17.75	0.006166	0.234885
																				17.76	0.00616	0.234309
																				17.77	0.006155	0.233706
																				17.78	0.006161	0.233294
																				17.79	0.006155	0.232997
																				17.8	0.006147	0.232772
																				17.81	0.006145	0.232582
																				17.82	0.00614	0.232353
																				17.83	0.00615	0.23213
																				17.84	0.006173	0.231968
																				17.85	0.006197	0.231714
																				17.86	0.006225	0.231535
																				17.87	0.00625	0.231334
																				17.88	0.006268	0.231037
																				17.89	0.006288	0.230739
																				17.9	0.006303	0.230477
																				17.91	0.006314	0.230216
																				17.92	0.006349	0.22994
																				17.93	0.006373	0.22972
																				17.94	0.006387	0.229553
																				17.95	0.006395	0.229483
																				17.96	0.006399	0.22937
																				17.97	0.006396	0.229198
																				17.98	0.006409	0.229076
																				17.99	0.006413	0.228976
																				18	0.006432	0.228903
																				18.01	0.006432	0.228758
																				18.02	0.006428	0.228799
																				18.03	0.00643	0.228732
																				18.04	0.006449	0.228755
																				18.05	0.006476	0.228895
																				18.06	0.006464	0.229037
																				18.07	0.006448	0.229243
																				18.08	0.006426	0.229444
																				18.09	0.006418	0.22985
																				18.1	0.006389	0.230234
																				18.11	0.006374	0.230729
																				18.12	0.00636	0.231166
																				18.13	0.006324	0.231295
																				18.14	0.006293	0.231564
																				18.15	0.00628	0.232078
																				18.16	0.006276	0.232656
																				18.17	0.006241	0.232988
																				18.18	0.006205	0.233181
																				18.19	0.006213	0.233275
																				18.2	0.006207	0.233351
																				18.21	0.006195	0.233631
																				18.22	0.006183	0.233867
																				18.23	0.006186	0.234071
																				18.24	0.006192	0.234533
																				18.25	0.006196	0.234666
																				18.26	0.006201	0.234343
																				18.27	0.006203	0.233744
																				18.28	0.006197	0.233223
																				18.29	0.006194	0.232739
																				18.3	0.006193	0.232254
																				18.31	0.006198	0.231731
																				18.32	0.006198	0.231341
																				18.33	0.006218	0.231004
																				18.34	0.006229	0.230913
																				18.35	0.006246	0.230799
																				18.36	0.006261	0.230725
																				18.37	0.006273	0.230662
																				18.38	0.006286	0.230816
																				18.39	0.006311	0.231041
																				18.4	0.006343	0.231212
																				18.41	0.006354	0.231326
																				18.42	0.006378	0.231232
																				18.43	0.006407	0.231282
																				18.44	0.00644	0.231238
																				18.45	0.006469	0.231256
																				18.46	0.006497	0.231269
																				18.47	0.006515	0.231356
																				18.48	0.006536	0.2314
																				18.49	0.006567	0.23143
																				18.5	0.006592	0.231609
																				18.51	0.006607	0.231251
																				18.52	0.006632	0.230892
																				18.53	0.006652	0.230557
																				18.54	0.006674	0.230066
																				18.55	0.006695	0.229771
																				18.56	0.006706	0.229464
																				18.57	0.006707	0.229228
																				18.58	0.00672	0.229217
																				18.59	0.006742	0.229165
																				18.6	0.006755	0.229144
																				18.61	0.006774	0.228973
																				18.62	0.006776	0.228835
																				18.63	0.006802	0.228859
																				18.64	0.006835	0.228905
																				18.65	0.006871	0.229005
																				18.66	0.006925	0.228866
																				18.67	0.006948	0.228607
																				18.68	0.006989	0.22829
																				18.69	0.007028	0.227989
																				18.7	0.007056	0.227665
																				18.71	0.007093	0.227187
																				18.72	0.007136	0.226742
																				18.73	0.007181	0.22649
																				18.74	0.007227	0.226319
																				18.75	0.007266	0.226055
																				18.76	0.007302	0.22571
																				18.77	0.007363	0.225546
																				18.78	0.007414	0.225231
																				18.79	0.00746	0.224902
																				18.8	0.007514	0.224611
																				18.81	0.007561	0.224256
																				18.82	0.0076	0.224064
																				18.83	0.007661	0.223923
																				18.84	0.007693	0.223576
																				18.85	0.007738	0.223117
																				18.86	0.00779	0.222673
																				18.87	0.007838	0.222022
																				18.88	0.007883	0.221582
																				18.89	0.007936	0.221366
																				18.9	0.007992	0.22123
																				18.91	0.008046	0.221014
																				18.92	0.008112	0.220901
																				18.93	0.008179	0.220825
																				18.94	0.008246	0.220648
																				18.95	0.008315	0.220616
																				18.96	0.008387	0.220645
																				18.97	0.008455	0.220633
																				18.98	0.008511	0.220888
																				18.99	0.008571	0.220919
																				19	0.008652	0.22099
																				19.01	0.00874	0.221179
																				19.02	0.008836	0.221326
																				19.03	0.008921	0.221355
																				19.04	0.008999	0.221388
																				19.05	0.009099	0.221498
																				19.06	0.009188	0.22167
																				19.07	0.009273	0.221842
																				19.08	0.00937	0.222023
																				19.09	0.009472	0.222176
																				19.1	0.009562	0.222183
																				19.11	0.009666	0.222203
																				19.12	0.009761	0.222187
																				19.13	0.009862	0.222218
																				19.14	0.009974	0.221996
																				19.15	0.010084	0.221807
																				19.16	0.010177	0.221529
																				19.17	0.010283	0.221177
																				19.18	0.01038	0.221052
																				19.19	0.010467	0.220966
																				19.2	0.010547	0.220854
																				19.21	0.010636	0.220906
																				19.22	0.010718	0.221077
																				19.23	0.010824	0.221197
																				19.24	0.010924	0.221229
																				19.25	0.011019	0.221445
																				19.26	0.011126	0.221555
																				19.27	0.011226	0.221642
																				19.28	0.011314	0.221613
																				19.29	0.011418	0.221553
																				19.3	0.011539	0.221564
																				19.31	0.011664	0.221684
																				19.32	0.011793	0.22179
																				19.33	0.011931	0.221878
																				19.34	0.012078	0.222033
																				19.35	0.012231	0.222245
																				19.36	0.012391	0.222263
																				19.37	0.012536	0.222178
																				19.38	0.012686	0.222224
																				19.39	0.012833	0.222229
																				19.4	0.013011	0.222304
																				19.41	0.013187	0.222415
																				19.42	0.013362	0.222514
																				19.43	0.013536	0.222676
																				19.44	0.013711	0.222817
																				19.45	0.013889	0.22291
																				19.46	0.014066	0.222979
																				19.47	0.014236	0.222766
																				19.48	0.014401	0.222659
																				19.49	0.014568	0.222554
																				19.5	0.014754	0.222426
																				19.51	0.014959	0.222501
																				19.52	0.015177	0.222588
																				19.53	0.015388	0.222871
																				19.54	0.015592	0.223084
																				19.55	0.015813	0.223347
																				19.56	0.016041	0.223577
																				19.57	0.016275	0.223646
																				19.58	0.016515	0.22381
																				19.59	0.016782	0.22385
																				19.6	0.017034	0.223998
																				19.61	0.017304	0.224127
																				19.62	0.017539	0.224253
																				19.63	0.017781	0.224339
																				19.64	0.018025	0.224468
																				19.65	0.018247	0.224676
																				19.66	0.0185	0.224753
																				19.67	0.018761	0.224809
																				19.68	0.019043	0.224672
																				19.69	0.019309	0.224522
																				19.7	0.019606	0.224223
																				19.71	0.019898	0.223979
																				19.72	0.020203	0.2235
																				19.73	0.020509	0.223032
																				19.74	0.020843	0.222563
																				19.75	0.021143	0.222206
																				19.76	0.021425	0.221957
																				19.77	0.021723	0.221494
																				19.78	0.022046	0.221108
																				19.79	0.022361	0.220564
																				19.8	0.022726	0.220099
																				19.81	0.023105	0.219668
																				19.82	0.023437	0.219227
																				19.83	0.023745	0.218538
																				19.84	0.024022	0.217832
																				19.85	0.024286	0.217127
																				19.86	0.024565	0.216402
																				19.87	0.024809	0.215709
																				19.88	0.025057	0.21499
																				19.89	0.025294	0.214532
																				19.9	0.025534	0.214081
																				19.91	0.025764	0.213704
																				19.92	0.026017	0.213273
																				19.93	0.026272	0.212964
																				19.94	0.026537	0.212754
																				19.95	0.026831	0.212355
																				19.96	0.027116	0.212116
																				19.97	0.027414	0.211654
[truncated: 48,003 more rows]

## Sheet: Figure 3
Panel B																Panel E (i)			Panel E (ii)			Panel F (i)				Panel F (ii)			Panel H
Clutch Fraction - Slow relaxing				Clutch Fraction - Fast relaxing				Migration Distance				Migration Speed				Slow	Fast		Slow	Fast		Slow	Fast			Slow	Fast			beta
Time	Right	Left		Time	Right	Left		Time	Fast	Slow		Time	Fast	Slow		129.12	12.65		0	0		300	120			3.27497	5.67051		Viscosity		1.5	2	3	10
0.01	0.01	0.005		0.01	0.015	0.01		0.01	0	0		0.01	0	0		179.21	33.41		2.59616	0		300	120			34.5803	2.28981			1000	2.88651	2.39775	1.03354	0.615573
0.02	0.015	0.015		0.02	0.03	0.02		0.02	0	0		0.02	0.0982318	0.165017		68.4	12.21		74.1143	66.7155		160	50			30.136	5.85007			100	2.94372	2.21904	1.25132	0.560764
0.03	0.015	0.015		0.03	0.03	0.03		0.03	0.000982318	0.00165017		0.03	0.092951	0		292.48	13.85		29.4193	14.4347		120	150			13.8797	9.03031			10	0.92693	1.12353	1.32031	1.02536
0.04	0.03	0.03		0.04	0.035	0.03		0.04	0.00191183	0.00165017		0.04	-0.0026282	2.96059e-17		181.87	108.57		0.948053	48.4235		300	110			633.374	2.00752			1	0.539475	0.851906	0.781108	1.28064
0.05	0.03	0.035		0.05	0.045	0.04		0.05	0.00188555	0.00165017		0.05	0.0323092	2.96059e-17		602.88	19.84		33.0451	18.8556		300	50			5.67941	313.959			0.1	0.95633	0.654977	0.892864	1.14762
0.06	0.045	0.035		0.06	0.06	0.05		0.06	0.00220864	0.00165017		0.06	0.023519	-0.0344548		129.42	6.45		69.184	1220		300	60			12.5861	595.416
0.07	0.05	0.045		0.07	0.09	0.06		0.07	0.00244383	0.00130562		0.07	0.0375822	0.057604		203.46	14.97		32.1966	25.3164		300	70			7.7496	7.7496
0.08	0.07	0.05		0.08	0.1	0.075		0.08	0.00281965	0.00188166		0.08	0.0845386	0.0227834		65.04	19.95		26.9819	35.72		300	50			2.52626	2.52626
0.09	0.08	0.055		0.09	0.11	0.085		0.09	0.00366504	0.00210949		0.09	0.0573955	0.0723172		152.83	43.07		31.5669	36.8786		300	70			972.255	972.255
0.1	0.085	0.06		0.1	0.11	0.09		0.1	0.00423899	0.00283266		0.1	0.0498005	0.0779481		151.88	29.92		96.0613	0.894444		300	70			6.52301	3.35698
0.11	0.09	0.065		0.11	0.12	0.09		0.11	0.004737	0.00361214		0.11	0.0378085	0.0700069		32.78	9.06		74.6277	30.1742		300	60			13.8916	19.6844
0.12	0.09	0.07		0.12	0.125	0.1		0.12	0.00511508	0.00431221		0.12	0.0549785	0.0632588		110.87	12.07		29.2191	0		300	10			1015.9	10.7749
0.13	0.1	0.07		0.13	0.125	0.105		0.13	0.00566487	0.0049448		0.13	0.040708	0.0460588		314.5	15.71		66.514	18.1091		300	110			13.4739	462.913
0.14	0.11	0.075		0.14	0.135	0.105		0.14	0.00607195	0.00540539		0.14	0.0300894	0.066871		29.63	60.83		29.7949	18.2009		300	50			1.03394	11.3084
0.15	0.135	0.085		0.15	0.14	0.11		0.15	0.00637284	0.0060741		0.15	0.0451793	0.0707432		283.98	28.11		5.07537	5.16067		300	20			0.52879	1342.97
0.16	0.15	0.095		0.16	0.16	0.125		0.16	0.00682463	0.00678153		0.16	0.0424089	0.0851279		211.27	36.52		92.3231	174.323		300	100			1193.34	1011.09
0.17	0.16	0.1		0.17	0.16	0.125		0.17	0.00724872	0.00763281		0.17	0.042807	0.0820622		769.82	51.07		15.8961	277.909		40	160			1661.81	2209.51
0.18	0.175	0.115		0.18	0.17	0.135		0.18	0.00767679	0.00845343		0.18	0.042224	0.0843186		468.78	8.91		30.8965	115.325		260	80			1709.78	4.34731
0.19	0.19	0.12		0.19	0.17	0.14		0.19	0.00809903	0.00929662		0.19	0.0383614	0.0728383		351.79	4.56		23.9845	16.4681		300	90			7.1545	40.5822
0.2	0.195	0.125		0.2	0.175	0.14		0.2	0.00848265	0.010025		0.2	0.0313178	0.0791824		504.67	76.75		100.443	116.409		300	160			47.4806	0.768423
0.21	0.2	0.12		0.21	0.185	0.145		0.21	0.00879582	0.0108168		0.21	0.0365098	0.0750032		298.31	18.06		18.4972	0.884519		300	40			1780.91	2508.22
0.22	0.215	0.12		0.22	0.175	0.155		0.22	0.00916092	0.0115669		0.22	0.03993	0.0864159		160	12.85		10.7553	38.9767		300	30			1800.82	13.5541
0.23	0.225	0.125		0.23	0.18	0.15		0.23	0.00956022	0.012431		0.23	0.0159436	0.0979357		287.91	46.88		42.3322	1370.25		300	150			21.607	1.20997
0.24	0.22	0.125		0.24	0.19	0.155		0.24	0.00971966	0.0134104		0.24	0.0277921	0.096974		142.6	34.88		84.7527	988.458		100	70			3.06228	0.243215
0.25	0.225	0.135		0.25	0.205	0.17		0.25	0.00999758	0.0143801		0.25	0.0314631	0.0914131		260.4	7.56		1.83694	37.2182		170	50			1.57176	6.82042
0.26	0.23	0.145		0.26	0.205	0.175		0.26	0.0103122	0.0152942		0.26	0.0281056	0.0801472		80.41	13.64		54.5778	6.92397		300	90			1876.58	0.49346
0.27	0.25	0.155		0.27	0.215	0.185		0.27	0.0105933	0.0160957		0.27	0.0225592	0.0700728		461.87	35.01		0.95246	11.4365		300	110			5.86795	1296.35
0.28	0.26	0.165		0.28	0.225	0.19		0.28	0.0108189	0.0167964		0.28	0.0209842	0.0717897		61.72	26.75		68.134	40.1569		300	100			2044.04	27.8103
0.29	0.26	0.175		0.29	0.225	0.195		0.29	0.0110287	0.0175143		0.29	0.0242345	0.0666204		255.06	53.26		0.118006	1056.59		300	50			50.7724	16.7602
0.3	0.27	0.19		0.3	0.23	0.205		0.3	0.011271	0.0181805		0.3	0.0193592	0.0554253		34.12	15.69		29.5052	55.8773		300	60			1884.01	1386.09
0.31	0.27	0.195		0.31	0.23	0.205		0.31	0.0114646	0.0187348		0.31	0.0143088	0.0470577		208.46	9.11		5.72489	1.87893		300	60			12.5421	10.6019
0.32	0.275	0.21		0.32	0.235	0.2		0.32	0.0116077	0.0192054		0.32	0.0141047	0.042358		25.95	33.54		21.818	64.222			20			199.376	29.5069
0.33	0.285	0.22		0.33	0.235	0.215		0.33	0.0117488	0.019629		0.33	0.0224797	0.0324899		118.45	23.84		0	1.73848			60			15.4841	2.83172
0.34	0.305	0.225		0.34	0.23	0.245		0.34	0.0119736	0.0199539		0.34	0.00955875	0.0303803		191.37	16.04		50.128	28.0315			120			243.668	1624.75
0.35	0.31	0.23		0.35	0.24	0.25		0.35	0.0120692	0.0202577		0.35	-0.0168133	0.0375492		305.29	18.34		25.3363	53.8247			110			5.10322	6.46776
0.36	0.32	0.24		0.36	0.25	0.255		0.36	0.011901	0.0206331		0.36	-0.0124677	0.0362016		358.81	55.04		70.2591	1236.51						252.953	9.48093
0.37	0.325	0.235		0.37	0.25	0.265		0.37	0.0117763	0.0209952		0.37	-0.0084826	0.034054		156.72	48.06		64.1738	12.7484						339.673	4443.44
0.38	0.33	0.24		0.38	0.255	0.27		0.38	0.0116915	0.0213357		0.38	-0.0146892	0.0397147		580.38	16.51		31.4809	5.94332						478.68	0.386071
0.39	0.33	0.255		0.39	0.265	0.275		0.39	0.0115446	0.0217329		0.39	-0.0141515	0.038345		370.74	61.22		26.7835	0						15.0484	1418.9
0.4	0.335	0.27		0.4	0.26	0.275		0.4	0.0114031	0.0221163		0.4	-0.0104164	0.02839		197.88	21.77		0	0		t-Test: Two-Sample Assuming Equal Variances				0.908759	7.20102
0.41	0.335	0.265		0.41	0.265	0.28		0.41	0.011299	0.0224002		0.41	-0.0135187	0.0215597		12.59	21.84		0.599388	13.1894						7.46776	11.1363
0.42	0.34	0.26		0.42	0.275	0.285		0.42	0.0111638	0.0226158		0.42	-0.0130417	0.0243261		287.78	9.09		20.7197	44.1115			Variable 1	Variable 2		184.783	3.15532
0.43	0.345	0.275		0.43	0.28	0.28		0.43	0.0110333	0.0228591		0.43	-0.00952746	0.02943		738.71	26.4		57.1339	22.224		Mean	270.312	80		10.844	1503.95
0.44	0.345	0.28		0.44	0.285	0.295		0.44	0.0109381	0.0231534		0.44	-0.00347707	0.0227662		186.21	49.91		39.6795	77.7491		Variance	4835.38	1600		6.0741	1379.1
0.45	0.35	0.285		0.45	0.285	0.3		0.45	0.0109033	0.023381		0.45	-0.0088571	0.0197987		260.82	14.95		32.3341	82.8487		Observations	32	36		7.71541	243.668
0.46	0.355	0.295		0.46	0.29	0.31		0.46	0.0108147	0.023579		0.46	-0.0114031	0.0191358		18.79	12.98		32.2104	19.0896		Pooled Variance	3119.65			0.423515	3.08429
0.47	0.355	0.3		0.47	0.29	0.31		0.47	0.0107007	0.0237704		0.47	-0.0135896	0.0159347		372.82	16.21		47.768	0.61614		Hypothesized Mean Difference	0			696.288	0.820339
0.48	0.36	0.31		0.48	0.3	0.315		0.48	0.0105648	0.0239297		0.48	-0.0134377	0.0132819		304.37	21.91		2.4237	4.61498		df	66			6.03621	0.691591
0.49	0.36	0.335		0.49	0.31	0.31		0.49	0.0104304	0.0240625		0.49	-0.0103093	0.0104416		545.25	36.09		2.54693	8.76758		t Stat	14.0245			5.73912	8.43022
0.5	0.375	0.335		0.5	0.32	0.31		0.5	0.0103273	0.0241669		0.5	-0.00233629	-0.000919383					0.863851	34.378		P(T<=t) one-tail	8.9901e-22			2.45554	1575.72
0.51	0.385	0.33		0.51	0.33	0.32		0.51	0.010304	0.0241578		0.51	0.0028022	0.00514486		t-Test: Two-Sample Assuming Equal Variances			26.5081	13.0656		t Critical one-tail	1.66827			10.9033	1.29494
0.52	0.38	0.335		0.52	0.335	0.32		0.52	0.010332	0.0242092		0.52	0.00268494	0.0111531					0	1062.94		P(T<=t) two-tail	1.79802e-21			904.149	11.1207
0.53	0.385	0.345		0.53	0.335	0.33		0.53	0.0103588	0.0243207		0.53	0.00509508	0.00703992			Variable 1	Variable 2	11.6599	0.976158		t Critical two-tail	1.99656			2.94532	3.4677
0.54	0.395	0.345		0.54	0.345	0.335		0.54	0.0104098	0.0243911		0.54	0.000374561	0.00467044		Mean	250.369	27.9182	0.645739	32.4638						30.4934	0.12112
0.55	0.405	0.35		0.55	0.345	0.34		0.55	0.0104135	0.0244378		0.55	0.00262755	0.00832957		Variance	33269.5	422.444	24.4278	25.068						1440.22	1469.01
0.56	0.415	0.36		0.56	0.345	0.335		0.56	0.0104398	0.0245211		0.56	0.000386488	0.00982137		Observations	50	50	16.5461	9.31227						8.93279	2.37242
0.57	0.42	0.355		0.57	0.35	0.35		0.57	0.0104437	0.0246193		0.57	0.00270748	0.00929023		Pooled Variance	16846		64.645	56.8659						13.3221	1555.22
0.58	0.42	0.35		0.58	0.345	0.35		0.58	0.0104708	0.0247123		0.58	-0.00171814	0.0128504		Hypothesized Mean Difference	0		15.2735	126.367						1495.24	4.71928
0.59	0.415	0.355		0.59	0.355	0.35		0.59	0.0104536	0.0248408		0.59	-0.0038839	0.0147374		df	98		18.1304	9.83257						66.1112	7.02367
0.6	0.42	0.36		0.6	0.36	0.355		0.6	0.0104147	0.0249881		0.6	0.000505433	0.0109605		t Stat	8.56953		46.7873	1126.2						2.2298	1512.01
0.61	0.43	0.36		0.61	0.365	0.37		0.61	0.0104198	0.0250977		0.61	0.00051181	0.010621		P(T<=t) one-tail	7.61462e-14		103.52	12.9766						1744.91	184.783
0.62	0.445	0.375		0.62	0.36	0.375		0.62	0.0104249	0.0252039		0.62	-0.00353393	0.0137966		t Critical one-tail	1.66055		8.20444	10.5617						3.06746	40.5825
0.63	0.45	0.38		0.63	0.355	0.385		0.63	0.0103896	0.0253419		0.63	-0.00759896	0.0128557		P(T<=t) two-tail	1.52292e-13		3.55155	23.8107						5.26732	1684.66
0.64	0.445	0.385		0.64	0.36	0.385		0.64	0.0103136	0.0254705		0.64	-0.0134319	0.0124896		t Critical two-tail	1.98447		26.7632	25.7529						12.3161	18.1353
0.65	0.455	0.39		0.65	0.36	0.385		0.65	0.0101793	0.0255954		0.65	-0.0112299	0.009103					1.01232	69.619						4.4979	4.87911
0.66	0.45	0.39		0.66	0.365	0.4		0.66	0.010067	0.0256864		0.66	-0.0111418	0.0103079					35.1965	21.7331						1492.03	6.73359
0.67	0.465	0.385		0.67	0.365	0.41		0.67	0.00995554	0.0257895		0.67	-0.0144979	0.0087211					2.70187	1.88322						16.8207	1748.07
0.68	0.475	0.395		0.68	0.36	0.415		0.68	0.00981056	0.0258767		0.68	-0.0179398	0.014737					109.935	1.89725						9.28401	629.421
0.69	0.48	0.4		0.69	0.37	0.415		0.69	0.00963116	0.0260241		0.69	-0.0216071	0.0140646					10.3024	22.0962						1581.56	1440.22
0.7	0.49	0.405		0.7	0.36	0.41		0.7	0.00941509	0.0261647		0.7	-0.0174086	0.0136883					1.78019	34.433						19.347	80.1149
0.71	0.495	0.415		0.71	0.365	0.43		0.71	0.00924101	0.0263016		0.71	-0.0196457	0.01466					0.90355	6.89928						241.182	1.0015
0.72	0.495	0.425		0.72	0.37	0.44		0.72	0.00904455	0.0264482		0.72	-0.0241484	0.0127172					87.1392	1.84729						42.5295	1849.06
0.73	0.495	0.425		0.73	0.375	0.44		0.73	0.00880307	0.0265754		0.73	-0.0251771	0.00961652					36.8374	1355.02						6.44997	1846.71
0.74	0.5	0.43		0.74	0.38	0.44		0.74	0.0085513	0.0266715		0.74	-0.0230684	0.00953832					34.2322	47.3573						460.736	13.3941
0.75	0.515	0.43		0.75	0.385	0.44		0.75	0.00832061	0.0267669		0.75	-0.0210104	0.00927579					29.1873	131.767						2.73427	2017.51
0.76	0.52	0.43		0.76	0.385	0.445		0.76	0.00811051	0.0268597		0.76	-0.0190165	0.0129094					34.322	39.3653						1010.87	21.6686
0.77	0.515	0.435		0.77	0.385	0.455		0.77	0.00792034	0.0269888		0.77	-0.0205006	0.0140354					0.874226	15.6411						1021.69	273.409
0.78	0.515	0.44		0.78	0.39	0.45		0.78	0.00771534	0.0271291		0.78	-0.0234246	0.011291					0.872214	0.922792						4.4371	161.818
0.79	0.515	0.44		0.79	0.39	0.465		0.79	0.00748109	0.027242		0.79	-0.0198955	0.00984955					34.1172	13.7568						7.78727	241.182
0.8	0.52	0.45		0.8	0.39	0.47		0.8	0.00728214	0.0273405		0.8	-0.0242606	0.00977225					30.4408	0.921449						263.833	5.46079
0.81	0.525	0.46		0.81	0.405	0.475		0.81	0.00703953	0.0274382		0.81	-0.0255687	0.00815819					11.679	10.3776						0.371641	18.9282
0.82	0.53	0.475		0.82	0.405	0.48		0.82	0.00678384	0.0275198		0.82	-0.0214899	0.00660292					30.5715	34.411						1589.88	2.45312
0.83	0.53	0.47		0.83	0.41	0.495		0.83	0.00656894	0.0275858		0.83	-0.0227902	0.0038927					24.7484	21.3505						3.18023	715.813
0.84	0.535	0.48		0.84	0.415	0.51		0.84	0.00634104	0.0276248		0.84	-0.0250092	0.00512006					44.8744	16.1572						111.196	5734.27
0.85	0.545	0.495		0.85	0.42	0.51		0.85	0.00609095	0.027676		0.85	-0.0270952	0.00372539					44.856	65.3579						891.589	1010.87
0.86	0.545	0.495		0.86	0.42	0.51		0.86	0.00582	0.0277132		0.86	-0.0253162	0.00233673					4.38929	2.60075						962.313	1021.69
0.87	0.55	0.505		0.87	0.42	0.505		0.87	0.00556683	0.0277366		0.87	-0.0252173	0.0022767					28.1372	95.5146						106.436	4.4371
0.88	0.545	0.51		0.88	0.425	0.515		0.88	0.00531466	0.0277594		0.88	-0.0238375	0.00104331					0.617028	0.889791							7.78727
0.89	0.55	0.515		0.89	0.43	0.52		0.89	0.00507629	0.0277698		0.89	-0.0246485	-0.0011834					1.14903	59.8586							3638.33
0.9	0.56	0.515		0.9	0.42	0.535		0.9	0.0048298	0.027758		0.9	-0.0241899	-0.00121153					21.4149	41.6745							0.371641
0.91	0.565	0.525		0.91	0.42	0.535		0.91	0.0045879	0.0277458		0.91	-0.0310255	0.00089906					105.399	15.0071							1589.88
0.92	0.57	0.525		0.92	0.425	0.535		0.92	0.00427765	0.0277548		0.92	-0.0309112	-0.000236282					28.9539	85.5144							3.18023
0.93	0.57	0.535		0.93	0.425	0.535		0.93	0.00396854	0.0277525		0.93	-0.0291952	0.000772699					6.13177	71.1423							111.196
0.94	0.57	0.535		0.94	0.415	0.54		0.94	0.00367658	0.0277602		0.94	-0.0290931	-0.00133337					36.6813	34.1851							891.589
0.95	0.57	0.53		0.95	0.425	0.545		0.95	0.00338565	0.0277469		0.95	-0.0334992	-0.00133958					30.2333	3.93682							962.313
0.96	0.575	0.535		0.96	0.43	0.55		0.96	0.00305066	0.0277335		0.96	-0.0312519	-0.000287248					25.2613	13.0891							106.436
0.97	0.575	0.535		0.97	0.435	0.545		0.97	0.00273814	0.0277306		0.97	-0.0306884	-0.000329465					55.4526	110.091							6385.3
0.98	0.58	0.53		0.98	0.44	0.55		0.98	0.00243126	0.0277273		0.98	-0.0278535	-0.000341033					16.9614	19.2939							4.52022
0.99	0.59	0.535		0.99	0.45	0.55		0.99	0.00215272	0.0277239		0.99	-0.0273619	0.00170689					28.3976	94.795							4.98483
1	0.595	0.535		1	0.45	0.55		1	0.00187911	0.027741		1	-0.0242459	0.00258836					12.5961	6.27449							1355.48
1.01	0.595	0.53		1.01	0.45	0.555		1.01	0.00163665	0.0277668		1.01	-0.0241808	0.00350725					20.7963	40.7408							0.993049
1.02	0.6	0.535		1.02	0.455	0.56		1.02	0.00139484	0.0278019		1.02	-0.0252698	0.00450972					149.965	0.904567							23.5677
1.03	0.6	0.54		1.03	0.455	0.555		1.03	0.00114214	0.027847		1.03	-0.0248399	0.00438213					0.880832	1.76476							1788.59
1.04	0.61	0.53		1.04	0.455	0.555		1.04	0.000893741	0.0278908		1.04	-0.0236516	0.00333953					8.12019	5.23668							10.4631
1.05	0.605	0.53		1.05	0.46	0.56		1.05	0.000657225	0.0279242		1.05	-0.023597	0.00717074					36.7322	33.5783							6.53708
1.06	0.61	0.535		1.06	0.47	0.57		1.06	0.000421255	0.0279959		1.06	-0.023202	0.00619836					24.1165	57.4107							8.09848
1.07	0.615	0.54		1.07	0.475	0.565		1.07	0.000189235	0.0280579		1.07	-0.022495	0.0060411					56.6857	23.3342							1819.47
1.08	0.61	0.54		1.08	0.475	0.565		1.08	-3.57151e-05	0.0281183		1.08	-0.019961	0.00588792					13.9022	1316.93							1762.56
1.09	0.615	0.53		1.09	0.485	0.555		1.09	-0.000235325	0.0281772		1.09	-0.0199239	0.00494659					12.6408	7.56417							8.71159
1.1	0.615	0.535		1.1	0.495	0.56		1.1	-0.000434564	0.0282267		1.1	-0.0149126	0.00783154					75.4554	6.49382							2.91285
1.11	0.62	0.54		1.11	0.5	0.565		1.11	-0.00058369	0.028305		1.11	-0.0133697	0.00676996					73.3302	1.06443							39.1079
1.12	0.625	0.54		1.12	0.52	0.57		1.12	-0.000717387	0.0283727		1.12	-0.0131891	0.00660408					0.878974	1412.37							2.34992
1.13	0.63	0.54		1.13	0.52	0.575		1.13	-0.000849278	0.0284387		1.13	-0.0092663	0.00744747					38.075	22.3892							1666.77
1.14	0.65	0.545		1.14	0.52	0.58		1.14	-0.000941941	0.0285132		1.14	-0.0103525	0.00824714					21.0585	80.8316							12.4385
1.15	0.65	0.545		1.15	0.52	0.59		1.15	-0.00104547	0.0285957		1.15	-0.0114206	0.0105196					21.0056	0.317484							2335.71
1.16	0.65	0.55		1.16	0.515	0.585		1.16	-0.00115967	0.0287009		1.16	-0.0135092	0.0104667					33.3963	98.3595							1.7458
1.17	0.645	0.545		1.17	0.525	0.585		1.17	-0.00129476	0.0288055		1.17	-0.0136873	0.00944302					14.1705	1071.64							0.352375
1.18	0.645	0.545		1.18	0.525	0.585		1.18	-0.00143164	0.0289		1.18	-0.011244	0.00953518					0.811204	1.00442							0.50028
1.19	0.655	0.55		1.19	0.53	0.59		1.19	-0.00154408	0.0289953		1.19	-0.0112439	0.00947349					0.810908	26.551							0.297453
1.2	0.655	0.555		1.2	0.53	0.6		1.2	-0.00165652	0.0290901		1.2	-0.0110897	0.0100611					122.546	1275.86							5872.14
1.21	0.655	0.555		1.21	0.53	0.59		1.21	-0.00176741	0.0291907		1.21	-0.0131181	0.00906533					70.5013	7.95128							550.421
1.22	0.66	0.555		1.22	0.535	0.59		1.22	-0.00189859	0.0292813		1.22	-0.0110403	0.00899947					84.8829	75.7748							6.67708
1.23	0.675	0.555		1.23	0.54	0.6		1.23	-0.002009	0.0293713		1.23	-0.00986571	0.00973707					9.99129	0.949827							6280.42
1.24	0.68	0.55		1.24	0.535	0.615		1.24	-0.00210765	0.0294687		1.24	-0.0107493	0.0119697					0.903129	157.409							608.775
1.25	0.685	0.56		1.25	0.535	0.615		1.25	-0.00221515	0.0295884		1.25	-0.0148843	0.013593					51.3705	0
1.26	0.685	0.57		1.26	0.535	0.62		1.26	-0.00236399	0.0297243		1.26	-0.0148717	0.0124023					16.0517	0.599388						t-Test: Two-Sample Assuming Equal Variances
1.27	0.69	0.57		1.27	0.54	0.63		1.27	-0.00251271	0.0298483		1.27	-0.0158237	0.0105291					59.5462	80.8309
1.28	0.68	0.575		1.28	0.545	0.63		1.28	-0.00267094	0.0299536		1.28	-0.0165432	0.0112037					29.2105	45.6628							Variable 1	Variable 2
1.29	0.68	0.58		1.29	0.54	0.63		1.29	-0.00283638	0.0300657		1.29	-0.015382	0.00878884					64.8613	211.212						Mean	397.026	702.316
1.3	0.68	0.575		1.3	0.54	0.63		1.3	-0.0029902	0.0301536		1.3	-0.0165269	0.00786577					27.5582	138.365						Variance	389680	1.63731e+06
1.31	0.685	0.58		1.31	0.535	0.63		1.31	-0.00315547	0.0302322		1.31	-0.0165097	0.0086824					0.824642	0						Observations	88	125
1.32	0.685	0.575		1.32	0.54	0.635		1.32	-0.00332056	0.030319		1.32	-0.017657	0.00849547					13.4168	56.9601						Pooled Variance	1.12289e+06
1.33	0.685	0.575		1.33	0.535	0.635		1.33	-0.00349713	0.030404		1.33	-0.0173952	0.00931004					84.8606	23.7113						Hypothesized Mean Difference	0
1.34	0.68	0.58		1.34	0.545	0.635		1.34	-0.00367108	0.0304971		1.34	-0.0185397	0.00925212					51.0447	16.8851						df	211
1.35	0.68	0.58		1.35	0.54	0.64		1.35	-0.00385648	0.0305896		1.35	-0.0162149	0.00760432					28.7116	47.3187						t Stat	-2.07039
1.36	0.68	0.585		1.36	0.545	0.645		1.36	-0.00401863	0.0306657		1.36	-0.0182726	0.00755473					48.9715	190.593						P(T<=t) one-tail	0.0198167
1.37	0.685	0.585		1.37	0.545	0.65		1.37	-0.00420136	0.0307412		1.37	-0.0180175	0.00666021					49.2893	16.3422						t Critical one-tail	1.65211
1.38	0.69	0.6		1.38	0.55	0.66		1.38	-0.00438153	0.0308078		1.38	-0.0188962	0.00734068					2.76693	970.367						P(T<=t) two-tail	0.0396334
1.39	0.695	0.6		1.39	0.55	0.66		1.39	-0.00457049	0.0308812		1.39	-0.0195301	0.00554343					10.8579	0.971696						t Critical two-tail	1.97127
1.4	0.7	0.6		1.4	0.56	0.665		1.4	-0.00476579	0.0309366		1.4	-0.0194984	0.00621655					1.02134	55.168
1.41	0.695	0.61		1.41	0.555	0.665		1.41	-0.00496078	0.0309988		1.41	-0.0181327	0.00687352					22.5071	5.85304
1.42	0.7	0.605		1.42	0.555	0.665		1.42	-0.0051421	0.0310675		1.42	-0.0192134	0.00453558					45.6255	1291.39
1.43	0.71	0.61		1.43	0.56	0.67		1.43	-0.00533424	0.0311129		1.43	-0.019201	0.00599674					0.950441	22.5509
1.44	0.71	0.6		1.44	0.565	0.67		1.44	-0.00552625	0.0311729		1.44	-0.0189406	0.00653949					36.29	22.3128
1.45	0.72	0.6		1.45	0.575	0.675		1.45	-0.00571565	0.0312383		1.45	-0.0178369	0.00809972					5.15166	26.3713
1.46	0.725	0.61		1.46	0.575	0.675		1.46	-0.00589402	0.0313193		1.46	-0.0165441	0.00939001					6.11529	15.9667
1.47	0.725	0.605		1.47	0.59	0.675		1.47	-0.00605946	0.0314132		1.47	-0.0165329	0.00841721					110.594	38.4372
1.48	0.725	0.605		1.48	0.595	0.68		1.48	-0.00622479	0.0314973		1.48	-0.0134303	0.00915526					10.5361	67.0572
1.49	0.725	0.605		1.49	0.6	0.675		1.49	-0.0063591	0.0315889		1.49	-0.0132541	0.00910064					16.234	11.0881
1.5	0.725	0.61		1.5	0.6	0.675		1.5	-0.00649164	0.0316799		1.5	-0.0114029	0.00904624					0.918657	130.851
1.51	0.725	0.605		1.51	0.6	0.675		1.51	-0.00660567	0.0317704		1.51	-0.0114092	0.00821556					35.9964	22.0752
1.52	0.725	0.61		1.52	0.61	0.68		1.52	-0.00671976	0.0318525		1.52	-0.0114096	0.00894386					20.6085	89.4859
1.53	0.73	0.625		1.53	0.61	0.68		1.53	-0.00683385	0.031942		1.53	-0.0103056	0.0081163					117.669	0.901589
1.54	0.735	0.625		1.54	0.615	0.68		1.54	-0.00693691	0.0320231		1.54	-0.010315	0.0064468					30.3252	31.8038
1.55	0.735	0.62		1.55	0.625	0.68		1.55	-0.00704006	0.0320876		1.55	-0.00936596	0.00704143					0.807105	1.5277
1.56	0.745	0.615		1.56	0.63	0.68		1.56	-0.00713372	0.032158		1.56	-0.00749294	0.00774849					7.38616	1379.86
1.57	0.745	0.61		1.57	0.635	0.685		1.57	-0.00720865	0.0322355		1.57	-0.00659429	0.00970227					15.2134	30.2116
1.58	0.745	0.605		1.58	0.64	0.685		1.58	-0.00727459	0.0323325		1.58	-0.00653119	0.0104074					115.219	2.01048
1.59	0.745	0.61		1.59	0.64	0.685		1.59	-0.0073399	0.0324366		1.59	-0.00564652	0.0111057					37.8791	49.3892
1.6	0.745	0.615		1.6	0.64	0.68		1.6	-0.00739637	0.0325476		1.6	-0.00566791	0.0102778					22.2098	126.589
1.61	0.745	0.62		1.61	0.635	0.685		1.61	-0.00745305	0.0326504		1.61	-0.00485887	0.00946436					55.9002	25.2268
1.62	0.74	0.625		1.62	0.64	0.675		1.62	-0.00750164	0.0327451		1.62	-0.00663078	0.00866498					149.957	70.7915
1.63	0.745	0.635		1.63	0.64	0.675		1.63	-0.00756795	0.0328317		1.63	-0.00404452	0.00725088					21.8462	28.8734
1.64	0.745	0.63		1.64	0.635	0.675		1.64	-0.00760839	0.0329042		1.64	-0.00407178	0.0063722					3.62765	226.87
1.65	0.745	0.645		1.65	0.635	0.68		1.65	-0.00764911	0.0329679		1.65	-0.00501239	0.00704784					61.7374	14.1839
1.66	0.75	0.645		1.66	0.635	0.68		1.66	-0.00769923	0.0330384		1.66	-0.00588105	0.00488766					10.4512	0.890853
1.67	0.75	0.65		1.67	0.635	0.68		1.67	-0.00775804	0.0330873		1.67	-0.00589848	0.00546087					8.4249	157.765
1.68	0.75	0.65		1.68	0.635	0.685		1.68	-0.00781703	0.0331419		1.68	-0.00591549	0.00473764					40.5827	53.96
1.69	0.75	0.65		1.69	0.635	0.69		1.69	-0.00787618	0.0331893		1.69	-0.00677342	0.00470501					34.5812	1208.05
1.7	0.745	0.655		1.7	0.635	0.7		1.7	-0.00794392	0.0332363		1.7	-0.00760872	0.00467251					87.6116	11.0917
1.71	0.75	0.655		1.71	0.63	0.7		1.71	-0.00802	0.0332831		1.71	-0.00923623	0.00335017					0.888386	1384.31
1.72	0.755	0.655		1.72	0.64	0.7		1.72	-0.00811237	0.0333166		1.72	-0.0101586	0.00392634					9.20683	1178.74
1.73	0.755	0.66		1.73	0.645	0.7		1.73	-0.00821395	0.0333558		1.73	-0.00834053	0.00449306					26.3932	89.498
1.74	0.755	0.66		1.74	0.65	0.7		1.74	-0.00829736	0.0334007		1.74	-0.00745369	0.00379635					7.12688	24.1545
1.75	0.76	0.66		1.75	0.64	0.7		1.75	-0.00837189	0.0334387		1.75	-0.00658166	0.0037682					12.4457	23.5723
1.76	0.76	0.66		1.76	0.64	0.705		1.76	-0.00843771	0.0334764		1.76	-0.00839999	0.00432732					28.0367	23.7075
1.77	0.76	0.66		1.77	0.645	0.705		1.77	-0.00852171	0.0335197		1.77	-0.00920158	0.00429689					76.9762	6.10056
1.78	0.76	0.665		1.78	0.645	0.71		1.78	-0.00861373	0.0335626		1.78	-0.00831049	0.00427625					55.1356	1.05386
1.79	0.76	0.67		1.79	0.645	0.715		1.79	-0.00869683	0.0336054		1.79	-0.00910355	0.00359122					69.8225	2.05139
1.8	0.76	0.675		1.8	0.64	0.715		1.8	-0.00878787	0.0336413		1.8	-0.00988568	0.00291968					0.761726	1.05522
1.81	0.755	0.68		1.81	0.645	0.71		1.81	-0.00888672	0.0336705		1.81	-0.0107903	0.00225931					33.0781	170.987
1.82	0.75	0.685		1.82	0.65	0.715		1.82	-0.00899463	0.0336931		1.82	-0.00911113	0.00102035					71.2893	118.04
1.83	0.755	0.685		1.83	0.64	0.715		1.83	-0.00908574	0.0337033		1.83	-0.00900828	-0.000193948					64.8844	24.0514
1.84	0.76	0.68		1.84	0.64	0.715		1.84	-0.00917582	0.0337014		1.84	-0.0108001	0.000382341					9.39824	36.489
1.85	0.755	0.68		1.85	0.645	0.725		1.85	-0.00928382	0.0337052		1.85	-0.0107981	0.00157846					2.10547	0.902518
1.86	0.75	0.68		1.86	0.655	0.73		1.86	-0.0093918	0.033721		1.86	-0.0114333	0.000973752					6.03559	46.9766
1.87	0.75	0.685		1.87	0.66	0.73		1.87	-0.00950614	0.0337307		1.87	-0.0104245	0.000371588					39.9695	1222.38
1.88	0.755	0.69		1.88	0.665	0.725		1.88	-0.00961038	0.0337344		1.88	-0.00955782	-0.000256994					43.0433	0.991922
1.89	0.76	0.685		1.89	0.675	0.73		1.89	-0.00970596	0.0337319		1.89	-0.00793829	-0.000296067					13.5956	48.8815
1.9	0.765	0.685		1.9	0.67	0.73		1.9	-0.00978534	0.0337289		1.9	-0.00702218	0.000880905					0.916141	0.960765
1.91	0.765	0.715		1.91	0.675	0.73		1.91	-0.00985556	0.0337377		1.91	-0.00787068	0.00143822					52.0245	11.5685
1.92	0.77	0.72		1.92	0.675	0.74		1.92	-0.00993427	0.0337521		1.92	-0.00704071	-0.00211672					6.06993	1.87735
1.93	0.77	0.73		1.93	0.685	0.74		1.93	-0.0100047	0.0337309		1.93	-0.00853626	-0.00212388					29.2135	2.78312
1.94	0.77	0.735		1.94	0.69	0.74		1.94	-0.01009	0.0337097		1.94	-0.00688488	-0.00324047					62.7463	40.1102
1.95	0.77	0.735		1.95	0.68	0.74		1.95	-0.0101589	0.0336773		1.95	-0.0060844	-0.00378526					43.2474	58.7196
1.96	0.765	0.735		1.96	0.67	0.74		1.96	-0.0102197	0.0336394		1.96	-0.00773217	-0.00377953					6.37812	11.7159
1.97	0.765	0.74		1.97	0.67	0.745		1.97	-0.0102971	0.0336016		1.97	-0.00941586	-0.00433624					103.057	3.0371
1.98	0.765	0.74		1.98	0.68	0.755		1.98	-0.0103912	0.0335583		1.98	-0.0101558	-0.00486834					0.96448	42.3572
1.99	0.765	0.74		1.99	0.68	0.75		1.99	-0.0104928	0.0335096		1.99	-0.00992963	-0.004858					5.4661	52.2854
2	0.77	0.74		2	0.69	0.75		2	-0.0105921	0.033461		2	-0.00920822	-0.00484768					28.3134	41.278
2.01	0.765	0.745		2.01	0.69	0.745		2.01	-0.0106841	0.0334125		2.01	-0.00758213	-0.00428255					10.9221	1.79374
2.02	0.76	0.745		2.02	0.685	0.755		2.02	-0.01076	0.0333697		2.02	-0.00686125	-0.00536761					0.913839	54.5281
2.03	0.77	0.74		2.03	0.69	0.76		2.03	-0.0108286	0.033316		2.03	-0.00912628	-0.00591745					27.3916	1283.16
2.04	0.77	0.73		2.04	0.685	0.765		2.04	-0.0109198	0.0332569		2.04	-0.00902651	-0.00425925					0	45.9175
2.05	0.775	0.735		2.05	0.69	0.77		2.05	-0.0110101	0.0332143		2.05	-0.0105424	-0.00316821					5.45032	65.125
2.06	0.775	0.73		2.06	0.69	0.775		2.06	-0.0111155	0.0331826		2.06	-0.0104382	-0.00315916					29.5317	17.9239
2.07	0.79	0.73		2.07	0.685	0.775		2.07	-0.0112199	0.033151		2.07	-0.011129	-0.00260855					9.96833	38.8971
2.08	0.785	0.73		2.08	0.675	0.77		2.08	-0.0113312	0.0331249		2.08	-0.0119363	-0.00100758					147.13	4.14952
2.09	0.785	0.73		2.09	0.68	0.77		2.09	-0.0114506	0.0331148		2.09	-0.0128895	-0.00154286					9.68126	908.495
2.1	0.785	0.73		2.1	0.685	0.77		2.1	-0.0115795	0.0330994		2.1	-0.012052	-0.00154735					11.0841	77.2234
2.11	0.785	0.715		2.11	0.68	0.775		2.11	-0.0117	0.0330839		2.11	-0.0112261	-0.00155074					3.26257	90.6415
2.12	0.79	0.705		2.12	0.685	0.78		2.12	-0.0118122	0.0330684		2.12	-0.012735	0.000103849					125.134	2.65068
2.13	0.79	0.7		2.13	0.675	0.78		2.13	-0.0119396	0.0330695		2.13	-0.0125884	0.00175486					6.9647	32.4969
2.14	0.79	0.7		2.14	0.68	0.78		2.14	-0.0120655	0.033087		2.14	-0.014231	0.00230666					1.03638	23.4613
2.15	0.79	0.705		2.15	0.68	0.775		2.15	-0.0122078	0.0331101		2.15	-0.0133904	0.00229311					14.5845	28.4786
2.16	0.8	0.705		2.16	0.685	0.775		2.16	-0.0123417	0.033133		2.16	-0.0126927	0.00170655					6.94797	109.689
2.17	0.805	0.705		2.17	0.685	0.775		2.17	-0.0124686	0.0331501		2.17	-0.0118658	0.00271762					10.3455	0.889272
2.18	0.805	0.695		2.18	0.695	0.78		2.18	-0.0125873	0.0331772		2.18	-0.0118597	0.00320473					73.826	20.8822
2.19	0.805	0.69		2.19	0.695	0.775		2.19	-0.0127059	0.0332093		2.19	-0.0109251	0.00432786					27.4297	15.6821
2.2	0.81	0.69		2.2	0.695	0.785		2.2	-0.0128151	0.0332526		2.2	-0.01024	0.00487523					30.5057	37.976
2.21	0.805	0.695		2.21	0.695	0.79		2.21	-0.0129175	0.0333013		2.21	-0.0115946	0.00534373					1.26005	0.886151
2.22	0.81	0.7		2.22	0.695	0.785		2.22	-0.0130335	0.0333548		2.22	-0.0122575	0.00423782					80.5956	0.887878
2.23	0.81	0.705		2.23	0.7	0.79		2.23	-0.013156	0.0333971		2.23	-0.0115825	0.00414108					34.7612	1207.63
2.24	0.815	0.715		2.24	0.7	0.79		2.24	-0.0132719	0.0334385		2.24	-0.0114538	0.00355386					45.8788	55.3619
2.25	0.8	0.715		2.25	0.695	0.795		2.25	-0.0133864	0.0334741		2.25	-0.0114495	0.00293522					108.779	41.6589
2.26	0.8	0.72		2.26	0.7	0.8		2.26	-0.0135009	0.0335034		2.26	-0.0129108	0.0014112					1.11538	0.964253
2.27	0.8	0.72		2.27	0.705	0.805		2.27	-0.01363	0.0335175		2.27	-0.0127668	0.000855439					1.11431	17.8556
2.28	0.8	0.72		2.28	0.7	0.805		2.28	-0.0137577	0.0335261		2.28	-0.0126245	0.000837598					1.10393	43.4648
2.29	0.79	0.72		2.29	0.71	0.805		2.29	-0.0138839	0.0335345		2.29	-0.0134059	0.000824215					64.7198	29.6016
2.3	0.8	0.715		2.3	0.71	0.805		2.3	-0.014018	0.0335427		2.3	-0.0118336	-0.000204586					77.9056	46.4921
2.31	0.805	0.715		2.31	0.71	0.8		2.31	-0.0141363	0.0335407		2.31	-0.0118306	0.00133357					36.4155	0
2.32	0.805	0.715		2.32	0.715	0.8		2.32	-0.0142546	0.033554		2.32	-0.0111752	0.00181915					29.0319	43.7876
2.33	0.805	0.72		2.33	0.72	0.795		2.33	-0.0143664	0.0335722		2.33	-0.010404	0.00180166					4.76507	8.50217
2.34	0.8	0.72		2.34	0.72	0.795		2.34	-0.0144704	0.0335902		2.34	-0.008975	0.00125787					79.384	179.634
2.35	0.8	0.71		2.35	0.72	0.795		2.35	-0.0145602	0.0336028		2.35	-0.00897808	0.000740353					19.6568	55.4179
2.36	0.8	0.71		2.36	0.72	0.795		2.36	-0.01465	0.0336102		2.36	-0.00898106	0.0018001					8.91835	186.819
2.37	0.8	0.725		2.37	0.72	0.795		2.37	-0.0147398	0.0336282		2.37	-0.00898394	0.00177585					14.7308	7.34019
2.38	0.795	0.72		2.38	0.715	0.795		2.38	-0.0148296	0.033646		2.38	-0.00899618	0.000165067					11.4354	66.1899
2.39	0.785	0.715		2.39	0.715	0.795		2.39	-0.0149196	0.0336476		2.39	-0.00975816	0.000180098					46.4697	22.4112
2.4	0.79	0.72		2.4	0.715	0.785		2.4	-0.0150171	0.0336494		2.4	-0.00975847	-0.000308604					35.7211	43.4848
2.41	0.785	0.715		2.41	0.715	0.78		2.41	-0.0151147	0.0336463		2.41	-0.00842544	-0.000340602					70.9798	8.23234
2.42	0.785	0.715		2.42	0.725	0.785		2.42	-0.015199	0.0336429		2.42	-0.00775157	-0.000329806					21.5034	41.1314
2.43	0.79	0.72		2.43	0.73	0.79		2.43	-0.0152765	0.0336396		2.43	-0.00692209	-0.000338524					11.7059	83.2939
2.44	0.79	0.725		2.44	0.735	0.79		2.44	-0.0153457	0.0336362		2.44	-0.00685484	-0.000370086					82.076	309.568
2.45	0.78	0.725		2.45	0.735	0.795		2.45	-0.0154143	0.0336325		2.45	-0.00612495	-0.000898601					32.4211	28.426
2.46	0.785	0.735		2.46	0.735	0.8		2.46	-0.0154755	0.0336235		2.46	-0.00678418	-0.00192079					139.345	36.8361
2.47	0.78	0.735		2.47	0.73	0.8		2.47	-0.0155434	0.0336043		2.47	-0.00744731	-0.00244077					82.159	91.583
2.48	0.78	0.74		2.48	0.735	0.8		2.48	-0.0156178	0.0335799		2.48	-0.00819809	-0.00294861					13.5282	39.1293
2.49	0.78	0.74		2.49	0.73	0.8		2.49	-0.0156998	0.0335504		2.49	-0.00746592	-0.00344735					6.7377	0.739105
2.5	0.78	0.74		2.5	0.735	0.805		2.5	-0.0157745	0.033516		2.5	-0.00821242	-0.00344283					23.4053	9.49886
2.51	0.78	0.74		2.51	0.735	0.8		2.51	-0.0158566	0.0334815		2.51	-0.00812879	-0.00343832					0.906181	17.584
2.52	0.78	0.74		2.52	0.735	0.795		2.52	-0.0159379	0.0334472		2.52	-0.00748149	-0.00343381					53.8549	0.735796
2.53	0.775	0.735		2.53	0.735	0.795		2.53	-0.0160127	0.0334128		2.53	-0.00682815	-0.0034259					42.3592	0.735694
2.54	0.78	0.74		2.54	0.73	0.8		2.54	-0.016081	0.0333786		2.54	-0.00683472	-0.00343039					24.5685	18.455
2.55	0.785	0.75		2.55	0.73	0.8		2.55	-0.0161493	0.0333443		2.55	-0.00823646	-0.00342135					31.3136	517.835
2.56	0.785	0.75		2.56	0.74	0.79		2.56	-0.0162317	0.03331		2.56	-0.00823888	-0.00389461					19.1975	96.9458
2.57	0.78	0.745		2.57	0.74	0.775		2.57	-0.0163141	0.0332711		2.57	-0.00545189	-0.00388811					9.89469	10.1692
2.58	0.78	0.745		2.58	0.745	0.775		2.58	-0.0163686	0.0332322		2.58	-0.00342852	-0.00389709					28.4119	60.858
2.59	0.78	0.75		2.59	0.745	0.77		2.59	-0.0164029	0.0331933		2.59	-0.00272138	-0.00389056					3.7703	30.6289
2.6	0.78	0.745		2.6	0.75	0.77		2.6	-0.0164301	0.0331543		2.6	-0.00204808	-0.00436753					24.6364	1246.92
2.61	0.775	0.745		2.61	0.76	0.775		2.61	-0.0164506	0.0331107		2.61	-0.00135285	-0.00387179					41.0055	0.968479
2.62	0.765	0.74		2.62	0.755	0.775		2.62	-0.0164641	0.033072		2.62	-0.000654688	-0.00436678					67.228	16.4643
2.63	0.775	0.74		2.63	0.755	0.78		2.63	-0.0164707	0.0330283		2.63	-0.00137247	-0.00488026					15.5037	9.19074
2.64	0.765	0.735		2.64	0.755	0.78		2.64	-0.0164844	0.0329795		2.64	-0.00207235	-0.00385543					14.1717	55.7397
2.65	0.77	0.73		2.65	0.75	0.78		2.65	-0.0165051	0.0329409		2.65	-0.00208452	-0.00437578					75.3164	30.1602
2.66	0.77	0.73		2.66	0.755	0.785		2.66	-0.0165259	0.0328972		2.66	-0.00281587	-0.00335753					49.7058	5.1391
2.67	0.775	0.735		2.67	0.755	0.78		2.67	-0.0165541	0.0328636		2.67	-0.0027972	-0.00336399					90.9289	4.08466
2.68	0.77	0.74		2.68	0.755	0.78		2.68	-0.0165821	0.03283		2.68	-0.00212547	-0.00335129					61.8075	32.7981
2.69	0.78	0.74		2.69	0.755	0.78		2.69	-0.0166033	0.0327964		2.69	-0.00214089	-0.0043412					22.5697	22.5913
2.7	0.77	0.745		2.7	0.755	0.78		2.7	-0.0166247	0.032753		2.7	-0.00215596	-0.00333798					109.217	16.2301
2.71	0.775	0.74		2.71	0.745	0.785		2.71	-0.0166463	0.0327196		2.71	-0.00216905	-0.00481092					0.967255	101.827
2.72	0.775	0.74		2.72	0.74	0.78		2.72	-0.016668	0.0326715		2.72	-0.00428584	-0.00381833					0.964002	0.953532
2.73	0.77	0.74		2.73	0.745	0.78		2.73	-0.0167109	0.0326334		2.73	-0.00433831	-0.00381192					134.956	64.5722
2.74	0.77	0.74		2.74	0.76	0.775		2.74	-0.0167542	0.0325952		2.74	-0.00362507	-0.00430578					1.01383	1256.33
2.75	0.77	0.74		2.75	0.765	0.78		2.75	-0.0167905	0.0325522		2.75	-0.000826225	-0.00429731					142.74	27.7227
2.76	0.775	0.745		2.76	0.765	0.785		2.76	-0.0167987	0.0325092		2.76	-0.000830882	-0.00429098					1.06439	60.3888
2.77	0.775	0.745		2.77	0.77	0.785		2.77	-0.0168071	0.0324663		2.77	-0.00152114	-0.00426459					76.9805	0.935905
2.78	0.775	0.735		2.78	0.77	0.78		2.78	-0.0168223	0.0324236		2.78	-0.000847161	-0.00425624					124.819	99.6709
2.79	0.775	0.735		2.79	0.765	0.78		2.79	-0.0168307	0.0323811		2.79	-0.000191045	-0.00327267					26.4767	99.1196
2.8	0.775	0.735		2.8	0.765	0.785		2.8	-0.0168327	0.0323484		2.8	-0.000894612	-0.00326842					3.8157	1153.23
2.81	0.775	0.74		2.81	0.765	0.785		2.81	-0.0168416	0.0323157		2.81	-0.00158316	-0.00326417					17.7175	74.2245
2.82	0.78	0.745		2.82	0.755	0.785		2.82	-0.0168574	0.032283		2.82	-0.00159632	-0.00373846					45.1979	13.8968
2.83	0.775	0.745		2.83	0.755	0.785		2.83	-0.0168734	0.0322457		2.83	-0.00300479	-0.00371946					55.0666	9.55083
2.84	0.775	0.745		2.84	0.755	0.78		2.84	-0.0169034	0.0322085		2.84	-0.00301366	-0.00419839					24.339	48.1719
2.85	0.775	0.745		2.85	0.755	0.785		2.85	-0.0169336	0.0321665		2.85	-0.00234279	-0.00419155					2.50261	0.916126
2.86	0.77	0.735		2.86	0.75	0.795		2.86	-0.016957	0.0321246		2.86	-0.00302615	-0.00418337					0.849996	7.45009
2.87	0.77	0.73		2.87	0.75	0.79		2.87	-0.0169873	0.0320827		2.87	-0.00507332	-0.00370207					0.849656	13.1211
2.88	0.765	0.73		2.88	0.75	0.795		2.88	-0.017038	0.0320457		2.88	-0.00440855	-0.00321397					49.334	77.678
2.89	0.77	0.73		2.89	0.745	0.795		2.89	-0.0170821	0.0320136		2.89	-0.00506971	-0.00370726					4.00168	15.7132
2.9	0.77	0.725		2.9	0.745	0.79		2.9	-0.0171328	0.0319765		2.9	-0.00579015	-0.00321023					94.6602	32.5596
2.91	0.77	0.725		2.91	0.75	0.795		2.91	-0.0171907	0.0319444		2.91	-0.00512852	-0.0027196					79.2185	47.6237
2.92	0.77	0.72		2.92	0.75	0.795		2.92	-0.017242	0.0319172		2.92	-0.00507641	-0.00271752					79.5232	41.2147
2.93	0.775	0.72		2.93	0.75	0.795		2.93	-0.0172927	0.03189		2.93	-0.00507885	-0.00222498					31.1236	57.9346
2.94	0.775	0.725		2.94	0.755	0.795		2.94	-0.0173435	0.0318678		2.94	-0.00507686	-0.00174168					79.7011	1192.28
2.95	0.77	0.735		2.95	0.755	0.8		2.95	-0.0173943	0.0318503		2.95	-0.00437236	-0.00222846					0	4.26566
2.96	0.77	0.735		2.96	0.755	0.8		2.96	-0.017438	0.0318281		2.96	-0.00503812	-0.00366356					22.1483	11.743
2.97	0.77	0.74		2.97	0.765	0.805		2.97	-0.0174884	0.0317914		2.97	-0.0050403	-0.00365742					40.8672	30.0334
2.98	0.775	0.745		2.98	0.77	0.8		2.98	-0.0175388	0.0317549		2.98	-0.00429671	-0.0041192					23.8757	33.565
2.99	0.775	0.745		2.99	0.775	0.8		2.99	-0.0175818	0.0317137		2.99	-0.00296515	-0.00409399					5.59174	0.954499
3	0.78	0.745		3	0.77	0.8		3	-0.0176114	0.0316727		3	-0.00229345	-0.004086					0.979856	1306.24
3.01	0.795	0.745		3.01	0.78	0.8		3.01	-0.0176343	0.0316319		3.01	-0.00299207	-0.00360449					0.979171	0.94815
3.02	0.795	0.75		3.02	0.78	0.8		3.02	-0.0176643	0.0315958		3.02	-0.00164718	-0.00220746					6.13922	0.947713
3.03	0.79	0.75		3.03	0.78	0.8		3.03	-0.0176807	0.0315737		3.03	-0.00165731	-0.00266269					2.83679	0.949365
3.04	0.795	0.75		3.04	0.78	0.8		3.04	-0.0176973	0.0315471		3.04	-0.0016672	-0.00312386					94.1796	29.1674
3.05	0.79	0.745		3.05	0.78	0.805		3.05	-0.017714	0.0315159		3.05	-0.00167687	-0.00266258					34.7863	23.2469
3.06	0.79	0.75		3.06	0.78	0.805		3.06	-0.0177308	0.0314893		3.06	-0.00233438	-0.00266647					104.026	0.927093
3.07	0.79	0.735		3.07	0.78	0.8		3.07	-0.0177541	0.0314626		3.07	-0.00234188	-0.00311718					34.1877	0.924918
3.08	0.79	0.735		3.08	0.78	0.81		3.08	-0.0177775	0.0314314		3.08	-0.00170169	-0.00173171					53.8299	148.378
3.09	0.79	0.74		3.09	0.78	0.81		3.09	-0.0177945	0.0314141		3.09	-0.00299994	-0.0017334					0.831963	1.76362
3.1	0.785	0.74		3.1	0.785	0.81		3.1	-0.0178245	0.0313968		3.1	-0.00300519	-0.00219539					53.3164	0.913439
3.11	0.785	0.75		3.11	0.785	0.81		3.11	-0.0178546	0.0313748		3.11	-0.00234434	-0.0026476					2.46985	0.911436
3.12	0.785	0.755		3.12	0.79	0.81		3.12	-0.017878	0.0313483		3.12	-0.00235104	-0.00354952					55.7762	0.91129
3.13	0.79	0.755		3.13	0.785	0.815		3.13	-0.0179015	0.0313128		3.13	-0.00169808	-0.0039882					0.818309	55.6933
3.14	0.78	0.755		3.14	0.78	0.81		3.14	-0.0179185	0.031273		3.14	-0.00300216	-0.00352455					1.48418	36.9336
3.15	0.785	0.76		3.15	0.775	0.81		3.15	-0.0179485	0.0312377		3.15	-0.00303933	-0.0044442					7.73036	0.888177
3.16	0.785	0.765		3.16	0.775	0.815		3.16	-0.0179789	0.0311933		3.16	-0.00371449	-0.0044137					69.828	56.6348
3.17	0.79	0.755		3.17	0.78	0.815		3.17	-0.0180161	0.0311491		3.17	-0.00435386	-0.00483752					123.541	8.54899
3.18	0.8	0.755		3.18	0.78	0.815		3.18	-0.0180596	0.0311008		3.18	-0.00368209	-0.00349919					0.971298	1.08247
3.19	0.795	0.75		3.19	0.785	0.82		3.19	-0.0180964	0.0310658		3.19	-0.00368453	-0.00260099					4.60667	10.3397
3.2	0.795	0.75		3.2	0.785	0.825		3.2	-0.0181333	0.0310398		3.2	-0.00364868	-0.00259682					51.461	16.4623
3.21	0.8	0.77		3.21	0.785	0.825		3.21	-0.0181698	0.0310138		3.21	-0.00427284	-0.00259469					5.17141	16.9651
3.22	0.795	0.765		3.22	0.785	0.825		3.22	-0.0182125	0.0309878		3.22	-0.00427361	-0.00388124					0.893698	1.94939
3.23	0.795	0.755		3.23	0.785	0.825		3.23	-0.0182552	0.030949		3.23	-0.00427434	-0.00389339					29.1514	1.94777
3.24	0.8	0.755		3.24	0.705	0.74		3.24	-0.018298	0.0309101		3.24	-0.00427504	-0.00302008					0.877954	1271.49
3.25	0.8	0.76		3.25	0.635	0.64		3.25	-0.0183407	0.0308799		3.25	-0.00434519	-0.00257856					30.4948	13.0681
3.26	0.8	0.765		3.26	0.56	0.57		3.26	-0.0183842	0.0308541		3.26	0.000160861	-0.00300892					55.2529	1.07688
3.27	0.795	0.755		3.27	0.51	0.52		3.27	-0.0183826	0.030824		3.27	-0.00100169	-0.0034326					18.7696	1.07605
3.28	0.795	0.76		3.28	0.455	0.42		3.28	-0.0183926	0.0307897		3.28	-0.00127808	-0.00299464					50.4066	28.6111
3.29	0.79	0.76		3.29	0.42	0.37		3.29	-0.0184054	0.0307597		3.29	0.0124888	-0.0034215					111.213	32.7112
3.3	0.79	0.76		3.3	0.375	0.305		3.3	-0.0182805	0.0307255		3.3	0.0196566	-0.00386546					36.7572	1297.09
3.31	0.795	0.76		3.31	0.32	0.27		3.31	-0.0180839	0.0306869		3.31	0.0327538	-0.00385232					142.779	4.58144
3.32	0.795	0.76		3.32	0.27	0.22		3.32	-0.0177564	0.0306484		3.32	0.0284519	-0.00340454					41.0487	0.984195
3.33	0.795	0.76		3.33	0.24	0.17		3.33	-0.0174719	0.0306143		3.33	0.0358756	-0.00339893					11.9422	8.29086
3.34	0.79	0.76		3.34	0.195	0.14		3.34	-0.0171131	0.0305803		3.34	0.0617422	-0.00339333					1.01271	1.93299
3.35	0.79	0.76		3.35	0.155	0.105		3.35	-0.0164957	0.0305464		3.35	0.061359	-0.00382901					93.4834	83.401
3.36	0.795	0.76		3.36	0.125	0.065		3.36	-0.0158821	0.0305081		3.36	0.074566	-0.00382555					53.7453	35.4394
3.37	0.805	0.755		3.37	0.105	0.03		3.37	-0.0151364	0.0304698		3.37	0.128125	-0.0033728					0.95624	8.23469
3.38	0.805	0.75		3.38	0.105	0.005		3.38	-0.0138552	0.0304361		3.38	0.245752	-0.00207994					48.8974	10.9495
3.39	0.8	0.75		3.39	0.095	0		3.39	-0.0113977	0.0304153		3.39	0.509708	-0.00164549					0	16.5261
3.4	0.8	0.76		3.4	0.11	0.01		3.4	-0.00630057	0.0303989		3.4	0.809856	-0.00207765					58.1552	57.5542
3.41	0.8	0.76		3.41	0.11	0.02		3.41	0.00179798	0.0303781		3.41	0.640131	-0.00292921					53.8747	26.319
3.42	0.805	0.755		3.42	0.115	0.02		3.42	0.00819929	0.0303488		3.42	0.530091	-0.00292542					28.8247	1236.59
3.43	0.805	0.755		3.43	0.13	0.02		3.43	0.0135002	0.0303195		3.43	0.515249	-0.00206835					21.9838	8.35311
3.44	0.805	0.75		3.44	0.135	0.04		3.44	0.0186527	0.0302989		3.44	0.501266	-0.00206802					21.2613	13.2148
3.45	0.805	0.755		3.45	0.145	0.04		3.45	0.0236654	0.0302782		3.45	0.370601	-0.0016503					60.7654	57.5468
3.46	0.805	0.755		3.46	0.14	0.04		3.46	0.0273714	0.0302617		3.46	0.364752	-0.00207685					3.57527	14.0038
3.47	0.8	0.76		3.47	0.15	0.04		3.47	0.0310189	0.0302409		3.47	0.352428	-0.00207647					3.70404	0.929058
3.48	0.8	0.765		3.48	0.15	0.04		3.48	0.0345432	0.0302201		3.48	0.351884	-0.00292522					36.5465	0.930925
3.49	0.8	0.765		3.49	0.16	0.045		3.49	0.038062	0.0301909		3.49	0.346008	-0.00333631					33.8763	33.8255
3.5	0.8	0.765		3.5	0.155	0.05		3.5	0.0415221	0.0301575		3.5	0.321497	-0.0033308					0.953194	59.8142
3.51	0.795	0.765		3.51	0.155	0.055		3.51	0.044737	0.0301242		3.51	0.293743	-0.0033206					129.669	14.5759
3.52	0.8	0.765		3.52	0.16	0.055		3.52	0.0476745	0.030091		3.52	0.268671	-0.00373985					84.5986	0.915493
3.53	0.8	0.755		3.53	0.16	0.065		3.53	0.0503612	0.0300536		3.53	0.267973	-0.0033089					18.5124	0
3.54	0.8	0.75		3.54	0.16	0.075		3.54	0.0530409	0.0300205		3.54	0.229841	-0.00245937					26.0739	70.3991
3.55	0.8	0.75		3.55	0.16	0.085		3.55	0.0553393	0.0299959		3.55	0.196205	-0.00203237					74.5334	61.2893
3.56	0.81	0.755		3.56	0.16	0.095		3.56	0.0573014	0.0299756		3.56	0.168513	-0.00203209					4.49213	19.5923
3.57	0.81	0.75		3.57	0.155	0.105		3.57	0.0589865	0.0299553		3.57	0.143072	-0.0016197					1.06098	0.962094
3.58	0.815	0.76		3.58	0.165	0.12		3.58	0.0604172	0.0299391		3.58	0.114366	-0.0011959					1.0564	9.04523
3.59	0.82	0.76		3.59	0.185	0.12		3.59	0.0615609	0.0299271		3.59	0.0953306	-0.0016219					10.7909	12.7961
3.6	0.83	0.76		3.6	0.185	0.12		3.6	0.0625142	0.0299109		3.6	0.112228	-0.00121918					94.2475	1.04374
3.61	0.825	0.755		3.61	0.195	0.115		3.61	0.0636365	0.0298987		3.61	0.110983	-0.000426537					110.315	82.0199
3.62	0.82	0.765		3.62	0.2	0.12		3.62	0.0647463	0.0298944		3.62	0.126679	-0.000411398					0.836444	65.2514
3.63	0.815	0.77		3.63	0.215	0.105		3.63	0.0660131	0.0298903		3.63	0.120384	-0.00163749					24.8746	117.954
3.64	0.815	0.765		3.64	0.225	0.105		3.64	0.0672169	0.029874		3.64	0.156277	-0.00244948					4.80816	62.6976
3.65	0.815	0.765		3.65	0.235	0.12		3.65	0.0687797	0.0298495		3.65	0.16122	-0.00204612					53.6841	15.496
3.66	0.815	0.765		3.66	0.235	0.135		3.66	0.0703919	0.029829		3.66	0.140389	-0.00204737					103.472	37.591
3.67	0.815	0.765		3.67	0.255	0.125		3.67	0.0717958	0.0298085		3.67	0.116548	-0.00204684					18.2679	1310.83
3.68	0.815	0.765		3.68	0.265	0.125		3.68	0.0729613	0.0297881		3.68	0.142233	-0.00204631					30.7388	30.6701
3.69	0.81	0.76		3.69	0.27	0.13		3.69	0.0743836	0.0297676		3.69	0.146348	-0.00204577					47.1595	45.2427
3.7	0.815	0.765		3.7	0.29	0.13		3.7	0.0758471	0.0297471		3.7	0.140618	-0.00204526					86.589	36.8994
3.71	0.815	0.755		3.71	0.29	0.14		3.71	0.0772533	0.0297267		3.71	0.149168	-0.00204649					0.79453	7.66871
3.72	0.83	0.76		3.72	0.295	0.15		3.72	0.0787449	0.0297062		3.72	0.134548	-0.00122836					80.0503	1081.3
3.73	0.835	0.76		3.73	0.305	0.16		3.73	0.0800904	0.0296939		3.73	0.123512	-0.0004568					50.8791	11.1196
3.74	0.815	0.745		3.74	0.31	0.165		3.74	0.0813255	0.0296894		3.74	0.115863	-7.70374e-05					73.4504	945.602
3.75	0.795	0.73		3.75	0.31	0.175		3.75	0.0824842	0.0296886		3.75	0.111869	-0.000419344					22.2393	53.0059
3.76	0.755	0.72		3.76	0.315	0.18		3.76	0.0836029	0.0296844		3.76	0.100902	-0.000778755					93.583	84.1101
3.77	0.74	0.71		3.77	0.32	0.185		3.77	0.0846119	0.0296766		3.77	0.0977125	-0.00337456					82.2524	6.8115
3.78	0.71	0.7		3.78	0.325	0.185		3.78	0.085589	0.0296429		3.78	0.0945879	-0.003861					103.23	1.07864
3.79	0.685	0.67		3.79	0.33	0.19		3.79	0.0865349	0.0296043		3.79	0.0963713	-0.0058245					0.890152	31.7853
3.8	0.655	0.645		3.8	0.34	0.185		3.8	0.0874986	0.029546		3.8	0.0935876	-0.00552419					22.181	34.9587
3.81	0.65	0.625		3.81	0.345	0.195		3.81	0.0884345	0.0294908		3.81	0.102141	-0.00626029					43.0906	474.007
3.82	0.64	0.605		3.82	0.35	0.175		3.82	0.0894559	0.0294282		3.82	0.0946368	-0.00469675					16.0883	76.9854
3.83	0.615	0.585		3.83	0.355	0.18		3.83	0.0904023	0.0293812		3.83	0.114959	-0.00363343					43.8358	110.073
3.84	0.6	0.575		3.84	0.355	0.19		3.84	0.0915518	0.0293449		3.84	0.111367	-0.00431133					152.255	928.656
3.85	0.585	0.55		3.85	0.355	0.195		3.85	0.0926655	0.0293018		3.85	0.101581	-0.00496861					8.78205	9.75708
3.86	0.56	0.545		3.86	0.365	0.195		3.86	0.0936813	0.0292521		3.86	0.0966325	-0.0037579					31.7383	1171.3
3.87	0.56	0.535		3.87	0.37	0.18		3.87	0.0946476	0.0292145		3.87	0.100213	-0.0064815					1.85246	34.2257
3.88	0.545	0.525		3.88	0.38	0.18		3.88	0.0956498	0.0291497		3.88	0.115138	-0.00516977					21.1197	24.65
3.89	0.53	0.515		3.89	0.375	0.185		3.89	0.0968011	0.029098		3.89	0.118238	-0.00593106					142.397	2.97193
3.9	0.53	0.505		3.9	0.37	0.19		3.9	0.0979835	0.0290387		3.9	0.111252	-0.00673489					47.2676	1382.03
3.91	0.51	0.505		3.91	0.37	0.195		3.91	0.099096	0.0289713		3.91	0.104471	-0.00529407					131.126	11.391
3.92	0.49	0.515		3.92	0.385	0.195		3.92	0.100141	0.0289184		3.92	0.0996292	-0.00839494					31.5617	113.003
3.93	0.475	0.49		3.93	0.4	0.2		3.93	0.101137	0.0288344		3.93	0.104849	-0.0130346					4.97225	0.916881
3.94	0.46	0.48		3.94	0.405	0.195		3.94	0.102186	0.0287041		3.94	0.10539	-0.0119155					9.47643	48.1176
3.95	0.44	0.455		3.95	0.415	0.21		3.95	0.103239	0.0285849		3.95	0.110867	-0.0130359					34.5567	56.7211
3.96	0.43	0.44		3.96	0.405	0.2		3.96	0.104348	0.0284546		3.96	0.101643	-0.0127759					41.678	0.914584
3.97	0.395	0.41		3.97	0.41	0.2		3.97	0.105365	0.0283268		3.97	0.105966	-0.0121643					59.0326	1069.15
3.98	0.38	0.395		3.98	0.42	0.21		3.98	0.106424	0.0282052		3.98	0.107112	-0.0141976					1.99899	37.6002
3.99	0.36	0.39		3.99	0.425	0.215		3.99	0.107495	0.0280632		3.99	0.10201	-0.0148071					15.7113	0
4	0.34	0.375		4	0.435	0.215		4	0.108515	0.0279151		4	0.0994895	-0.0187168					0.97883	11.0318
4.01	0.345	0.355		4.01	0.435	0.21		4.01	0.10951	0.027728		4.01	0.102229	-0.0208168					19.9346	20.4551
4.02	0.32	0.355		4.02	0.445	0.22		4.02	0.110533	0.0275198		4.02	0.105612	-0.0148335					12.5175	2.91843
4.03	0.28	0.32		4.03	0.45	0.22		4.03	0.111589	0.0273715		4.03	0.100828	-0.0218967					116.48	13.7408
4.04	0.25	0.315		4.04	0.46	0.23		4.04	0.112597	0.0271525		4.04	0.101902	-0.0264757					172.65	41.7478
4.05	0.235	0.3		4.05	0.46	0.235		4.05	0.113616	0.0268877		4.05	0.0974349	-0.0367799					53.5432	55.7155
4.06	0.215	0.305		4.06	0.46	0.235		4.06	0.11459	0.0265199		4.06	0.0937671	-0.0390759					41.5009	12.3536
4.07	0.215	0.29		4.07	0.465	0.235		4.07	0.115528	0.0261292		4.07	0.093461	-0.0496337					86.8495	66.1346
4.08	0.18	0.28		4.08	0.46	0.225		4.08	0.116463	0.0256328		4.08	0.0945991	-0.0450719					21.7329	46.2561
4.09	0.14	0.27		4.09	0.46	0.225		4.09	0.117409	0.0251821		4.09	0.0997065	-0.0617852					2.24965	562.336
4.1	0.085	0.245		4.1	0.46	0.24		4.1	0.118406	0.0245643		4.1	0.0993767	-0.088157					7.12071	48.3618
4.11	0.015	0.215		4.11	0.47	0.235		4.11	0.119399	0.0236827		4.11	0.0890941	-0.141805					1.07789	18.8686
4.12	0	0.19		4.12	0.465	0.225		4.12	0.12029	0.0222646		4.12	0.0949813	-0.371645					42.4031	35.5398
4.13	0.01	0.205		4.13	0.47	0.23		4.13	0.12124	0.0185482		4.13	0.100235	-1.35136					55.1329	54.0322
4.14	0.02	0.21		4.14	0.475	0.245		4.14	0.122243	0.00503463		4.14	0.0978825	-1.17575					85.4595	58.9991
4.15	0.01	0.21		4.15	0.48	0.245		4.15	0.123221	-0.00672282		4.15	0.0892839	-1.05665					22.4519	885.829
4.16	0.015	0.21		4.16	0.48	0.235		4.16	0.124114	-0.0172894		4.16	0.0903867	-1.13254					46.9962	913.236
4.17	0.03	0.22		4.17	0.48	0.23		4.17	0.125018	-0.0286147		4.17	0.0966695	-1.0834					95.2782	88.5015
4.18	0.04	0.225		4.18	0.495	0.245		4.18	0.125985	-0.0394487		4.18	0.0998701	-0.935492					27.0095	0.911897
4.19	0.04	0.215		4.19	0.495	0.245		4.19	0.126983	-0.0488036		4.19	0.0938771	-0.856495					55.2657	2.65372
4.2	0.03	0.215		4.2	0.495	0.24		4.2	0.127922	-0.0573686		4.2	0.0936571	-0.862812					44.2603	0.90518
4.21	0.015	0.22		4.21	0.5	0.25		4.21	0.128859	-0.0659967		4.21	0.096606	-0.916777					115.035	2.60232
4.22	0.01	0.225		4.22	0.5	0.255		4.22	0.129825	-0.0751645		4.22	0.0914622	-1.00946					5.27346	18.3962
4.23	0.035	0.24		4.23	0.505	0.27		4.23	0.13074	-0.085259		4.23	0.0884211	-1.04046					63.8706	40.4591
4.24	0.035	0.25		4.24	0.5	0.265		4.24	0.131624	-0.0956636		4.24	0.0809488	-0.831648					23.638	698.882
4.25	0.045	0.26		4.25	0.525	0.27		4.25	0.132433	-0.10398		4.25	0.0824798	-0.811364					0.915074	16.8416
4.26	0.055	0.27		4.26	0.525	0.27		4.26	0.133258	-0.112094		4.26	0.0856908	-0.738319					6.68223	623.939
4.27	0.04	0.27		4.27	0.515	0.28		4.27	0.134115	-0.119477		4.27	0.0856289	-0.676599					8.35526	35.6344
4.28	0.035	0.28		4.28	0.515	0.29		4.28	0.134971	-0.126243		4.28	0.0776778	-0.737571					52.2547	24.9412
4.29	0.045	0.29		4.29	0.52	0.295		4.29	0.135748	-0.133619		4.29	0.0723893	-0.74455					118.076	48.1865
4.3	0.035	0.285		4.3	0.52	0.31		4.3	0.136472	-0.141064		4.3	0.071141	-0.681765					124.577	1138.19
4.31	0.03	0.27		4.31	0.52	0.305		4.31	0.137183	-0.147882		4.31	0.063882	-0.721686					34.004	0.933457
4.32	0.03	0.28		4.32	0.535	0.305		4.32	0.137822	-0.155099		4.32	0.0662858	-0.760102					141.968	3.02378
4.33	0.02	0.28		4.33	0.53	0.3		4.33	0.138485	-0.1627		4.33	0.0698637	-0.746384					80.0337	26.5371
4.34	0.01	0.285		4.34	0.535	0.305		4.34	0.139184	-0.170163		4.34	0.0710307	-0.796854					131.927	11.2357
4.35	0.02	0.29		4.35	0.54	0.32		4.35	0.139894	-0.178132		4.35	0.0698023	-0.854682					22.4465	43.5225
4.36	0.02	0.295		4.36	0.535	0.335		4.36	0.140592	-0.186679		4.36	0.0639892	-0.794417					162.986	44.9691
4.37	0.01	0.295		4.37	0.54	0.355		4.37	0.141232	-0.194623		4.37	0.0562635	-0.784347					64.4561	1263.73
4.38	0.015	0.31		4.38	0.545	0.365		4.38	0.141794	-0.202466		4.38	0.0492677	-0.841698					5.45116	0.975109
4.39	0.01	0.32		4.39	0.56	0.365		4.39	0.142287	-0.210883		4.39	0.0465782	-0.80095					1.59832	1308.6
4.4	0.01	0.335		4.4	0.57	0.365		4.4	0.142753	-0.218893		4.4	0.0500422	-0.809227					0.820449	73.0874
4.41	0.005	0.33		4.41	0.565	0.375		4.41	0.143253	-0.226985		4.41	0.0522833	-0.801852					5.24236	24.4882
4.42	0.015	0.325		4.42	0.565	0.37		4.42	0.143776	-0.235004		4.42	0.047483	-0.846531					1.07217	33.287
4.43	0.015	0.33		4.43	0.575	0.37		4.43	0.144251	-0.243469		4.43	0.0494221	-0.797807					1.06343	1255.86
4.44	0.01	0.335		4.44	0.58	0.375		4.44	0.144745	-0.251447		4.44	0.0515991	-0.785738					121.059	4.66253
4.45	0.015	0.335		4.45	0.585	0.38		4.45	0.145261	-0.259305		4.45	0.050851	-0.808962					137.554	46.5603
4.46	0.02	0.35		4.46	0.585	0.385		4.46	0.14577	-0.267394		4.46	0.050098	-0.78421					1.07144	34.0871
4.47	0.025	0.365		4.47	0.595	0.39		4.47	0.146271	-0.275236		4.47	0.0483424	-0.738534					22.7862	0.99423
4.48	0.025	0.375		4.48	0.6	0.39		4.48	0.146754	-0.282622		4.48	0.0486571	-0.703257					129.32	68.2369
4.49	0.03	0.39		4.49	0.6	0.4		4.49	0.147241	-0.289654		4.49	0.0496972	-0.693748					148.203	90.8995
4.5	0.05	0.395		4.5	0.6	0.39		4.5	0.147738	-0.296592		4.5	0.0463269	-0.657678					23.5033	27.8443
4.51	0.04	0.4		4.51	0.615	0.385		4.51	0.148201	-0.303168		4.51	0.0498377	-0.582459					14.6123	11.3775
4.52	0.05	0.405		4.52	0.615	0.41		4.52	0.148699	-0.308993		4.52	0.0545458	-0.608504					48.5841	39.1772
4.53	0.06	0.41		4.53	0.62	0.415		4.53	0.149245	-0.315078		4.53	0.0460562	-0.568498					0	45.3009
4.54	0.05	0.415		4.54	0.615	0.425		4.54	0.149705	-0.320763		4.54	0.0454377	-0.534688					29.5904	0.915058
4.55	0.045	0.42		4.55	0.615	0.435		4.55	0.15016	-0.32611		4.55	0.0413899	-0.558763					27.0585	26.2508
4.56	0.045	0.415		4.56	0.615	0.445		4.56	0.150574	-0.331698		4.56	0.0383761	-0.568088					81.8009	0.935692
4.57	0.04	0.42		4.57	0.61	0.445		4.57	0.150957	-0.337378		4.57	0.0354602	-0.564038					42.5405	23.9141
4.58	0.035	0.42		4.58	0.605	0.45		4.58	0.151312	-0.343019		4.58	0.0345883	-0.574636					24.9659	56.9642
4.59	0.04	0.43		4.59	0.61	0.45		4.59	0.151658	-0.348765		4.59	0.0322259	-0.587076					30.9145	19.7394
4.6	0.03	0.425		4.6	0.6	0.45		4.6	0.15198	-0.354636		4.6	0.0332875	-0.565358					28.5464	21.8193
4.61	0.02	0.43		4.61	0.59	0.45		4.61	0.152313	-0.36029		4.61	0.0314215	-0.595261					41.4882	30.8143
4.62	0.05	0.44		4.62	0.585	0.455		4.62	0.152627	-0.366242		4.62	0.0295056	-0.625729					29.204	47.585
4.63	0.055	0.455		4.63	0.58	0.46		4.63	0.152922	-0.372499		4.63	0.0271295	-0.526554					0.661863	10.0112
4.64	0.04	0.455		4.64	0.59	0.455		4.64	0.153194	-0.377765		4.64	0.0247807	-0.507982					36.1461	22.828
4.65	0.05	0.455		4.65	0.58	0.46		4.65	0.153441	-0.382845		4.65	0.0283702	-0.545062					33.9666	203.42
4.66	0.045	0.455		4.66	0.59	0.46		4.66	0.153725	-0.388295		4.66	0.0249977	-0.515673					48.6091	1196
4.67	0.045	0.455		4.67	0.595	0.45		4.67	0.153975	-0.393452		4.67	0.0271806	-0.52584					115.519	163.478
4.68	0.03	0.455		4.68	0.6	0.445		4.68	0.154247	-0.398711		4.68	0.0311783	-0.525156					13.8525	43.4141
4.69	0.02	0.46		4.69	0.6	0.46		4.69	0.154559	-0.403962		4.69	0.0337162	-0.566906					0.833997	26.4302
4.7	0.01	0.45		4.7	0.6	0.47		4.7	0.154896	-0.409631		4.7	0.0294483	-0.595763					0.832147	0.879302
4.71	0	0.45		4.71	0.6	0.465		4.71	0.15519	-0.415589		4.71	0.0267401	-0.651117					37.0887	0.879223
4.72	0.01	0.44		4.72	0.6	0.465		4.72	0.155458	-0.4221		4.72	0.0282302	-0.772826					23.877	0
4.73	0.03	0.42		4.73	0.605	0.475		4.73	0.15574	-0.429828		4.73	0.0283261	-0.731926					24.4245	8.67497
4.74	0.02	0.415		4.74	0.615	0.48		4.74	0.156023	-0.437147		4.74	0.0266424	-0.657629					12.0159	0.630773
4.75	0.02	0.405		4.75	0.625	0.48		4.75	0.15629	-0.443724		4.75	0.0273163	-0.694583					121.081	0.629036
4.76	0.015	0.41		4.76	0.625	0.48		4.76	0.156563	-0.45067		4.76	0.0292655	-0.695724					14.4506	23.484
4.77	0.015	0.4		4.77	0.625	0.48		4.77	0.156856	-0.457627		4.77	0.0293342	-0.710736					107.43	29.9576
4.78	0.015	0.4		4.78	0.62	0.485		4.78	0.157149	-0.464734		4.78	0.0293939	-0.71089					0.747166	48.4935
4.79	0.01	0.38		4.79	0.615	0.49		4.79	0.157443	-0.471843		4.79	0.0271723	-0.710228					65.0352	158.381
4.8	0.03	0.375		4.8	0.61	0.495		4.8	0.157715	-0.478945		4.8	0.0250028	-0.742733					64.6751	59.2618
4.81	0.055	0.38		4.81	0.61	0.505		4.81	0.157965	-0.486373		4.81	0.0228451	-0.657667					33.4961	3.34633
4.82	0.04	0.365		4.82	0.61	0.505		4.82	0.158193	-0.492949		4.82	0.0203894	-0.564873					14.8825	33.7587
4.83	0.035	0.36		4.83	0.615	0.495		4.83	0.158397	-0.498598		4.83	0.0204619	-0.617865					18.5831	407.472
4.84	0.035	0.36		4.84	0.605	0.5		4.84	0.158601	-0.504777		4.84	0.0240441	-0.634748					47.7169	29.1099
4.85	0.035	0.355		4.85	0.595	0.5		4.85	0.158842	-0.511124		4.85	0.0209147	-0.630212					60.9238	0.828149
4.86	0.055	0.35		4.86	0.59	0.515		4.86	0.159051	-0.517426		4.86	0.018989	-0.629416					3.11616	777.551
4.87	0.04	0.35		4.87	0.59	0.51		4.87	0.159241	-0.523721		4.87	0.0143457	-0.559519					27.0025	21.7868
4.88	0.045	0.35		4.88	0.585	0.515		4.88	0.159384	-0.529316		4.88	0.0156971	-0.605129					44.5579	105.815
4.89	0.01	0.355		4.89	0.58	0.51		4.89	0.159541	-0.535367		4.89	0.0135453	-0.581638					38.9561	34.8693
4.9	0.01	0.36		4.9	0.58	0.505		4.9	0.159677	-0.541183		4.9	0.0138324	-0.72243					77.6937	123.568
4.91	0.03	0.36		4.91	0.585	0.51		4.91	0.159815	-0.548408		4.91	0.0151817	-0.725352					109.489	53.6702
4.92	0.03	0.35		4.92	0.585	0.52		4.92	0.159967	-0.555661		4.92	0.0150625	-0.63915					35.7056	43.7266
4.93	0.02	0.34		4.93	0.585	0.515		4.93	0.160118	-0.562053		4.93	0.0127277	-0.640218					0.910074	35.845
4.94	0.015	0.34		4.94	0.575	0.515		4.94	0.160245	-0.568455		4.94	0.0140567	-0.686767					105.9	10.6984
4.95	0.005	0.33		4.95	0.58	0.51		4.95	0.160385	-0.575323		4.95	0.0120358	-0.71336					41.0193	928.833
4.96	0.005	0.33		4.96	0.565	0.51		4.96	0.160506	-0.582456		4.96	0.0144074	-0.781658					0.818621	52.5546
4.97	0	0.33		4.97	0.555	0.52		4.97	0.16065	-0.590273		4.97	0.0113065	-0.78741					38.1561	54.5613
4.98	0.005	0.335		4.98	0.56	0.525		4.98	0.160763	-0.598147		4.98	0.00677606	-0.832973					0.80799	1.74277
4.99	0.01	0.35		4.99	0.565	0.525		4.99	0.160831	-0.606477		4.99	0.00678912	-0.797088					0.806407	145.562
5	0.02	0.355		5	0.57	0.515		5	0.160899	-0.614447		5	0.00796767	-0.751682					3.81882	26.447
5.01	0.03	0.365		5.01	0.565	0.505		5.01	0.160978	-0.621964		5.01	0.0115712	-0.694521					60.1963	1118.95
5.02	0.035	0.375		5.02	0.57	0.505		5.02	0.161094	-0.628909		5.02	0.0130704	-0.640362					7.5359	634.032
5.03	0.045	0.38		5.03	0.57	0.49		5.03	0.161225	-0.635313		5.03	0.0142142	-0.612463					18.0087	3.74165
5.04	0.055	0.385		5.04	0.56	0.495		5.04	0.161367	-0.641438		5.04	0.0181603	-0.56966					66.8643	36.0731
5.05	0.065	0.4		5.05	0.555	0.49		5.05	0.161548	-0.647134		5.05	0.0147565	-0.531162					159.433	16.4106
5.06	0.075	0.4		5.06	0.565	0.48		5.06	0.161696	-0.652446		5.06	0.0150471	-0.494472					0.983216	1.8262
5.07	0.085	0.41		5.07	0.56	0.48		5.07	0.161846	-0.657391		5.07	0.0199697	-0.4643					0.982625	5.1169
5.08	0.09	0.425		5.08	0.565	0.49		5.08	0.162046	-0.662034		5.08	0.0189427	-0.435454					4.25107	18.3324
5.09	0.105	0.425		5.09	0.57	0.48		5.09	0.162236	-0.666388		5.09	0.0174091	-0.418991					1.07469	8.02007
5.1	0.105	0.435		5.1	0.57	0.485		5.1	0.16241	-0.670578		5.1	0.0211995	-0.38611					101.193	64.9878
5.11	0.105	0.445		5.11	0.575	0.485		5.11	0.162622	-0.674439		5.11	0.0198933	-0.382708					0.945645	1411.68
5.12	0.115	0.445		5.12	0.575	0.49		5.12	0.162821	-0.678266		5.12	0.0209816	-0.37851					26.2065	22.982
5.13	0.13	0.455		5.13	0.575	0.485		5.13	0.16303	-0.682051		5.13	0.0196959	-0.358011					1.80182	34.3746
5.14	0.13	0.465		5.14	0.57	0.49		5.14	0.163227	-0.685631		5.14	0.0210615	-0.331586					5.15138	18.6407
5.15	0.145	0.47		5.15	0.56	0.49		5.15	0.163438	-0.688947		5.15	0.0187144	-0.32866					7.88578	0.955097
5.16	0.15	0.465		5.16	0.565	0.485		5.16	0.163625	-0.692234		5.16	0.0166062	-0.305404					26.9689	9.95429
5.17	0.16	0.465		5.17	0.565	0.475		5.17	0.163791	-0.695288		5.17	0.0190751	-0.296173					161.631	42.9089
5.18	0.17	0.465		5.18	0.56	0.48		5.18	0.163982	-0.69825		5.18	0.0218241	-0.281444					80.8714	11.3229
5.19	0.17	0.47		5.19	0.56	0.49		5.19	0.1642	-0.701064		5.19	0.0194066	-0.267619					30.1031	0.922718
5.2	0.17	0.475		5.2	0.555	0.5		5.2	0.164394	-0.70374		5.2	0.0167773	-0.265976					124.03	88.3262
5.21	0.16	0.475		5.21	0.56	0.5		5.21	0.164562	-0.7064		5.21	0.0131352	-0.264103					0.830473	102.513
5.22	0.165	0.48		5.22	0.56	0.505		5.22	0.164693	-0.709041		5.22	0.0142824	-0.273826					15.8254	7.92171
5.23	0.165	0.48		5.23	0.565	0.505		5.23	0.164836	-0.711779		5.23	0.0130671	-0.26619					30.9755	1225.33
5.24	0.17	0.485		5.24	0.57	0.515		5.24	0.164967	-0.714441		5.24	0.0142089	-0.263983					86.003	0
5.25	0.17	0.495		5.25	0.57	0.51		5.25	0.165109	-0.717081		5.25	0.012837	-0.256726					9.47377	65.7848
5.26	0.185	0.505		5.26	0.57	0.51		5.26	0.165237	-0.719648		5.26	0.0141593	-0.255363					149.672	42.2348
5.27	0.19	0.51		5.27	0.565	0.51		5.27	0.165379	-0.722202		5.27	0.0142098	-0.238989					23.2998	18.1411
5.28	0.19	0.515		5.28	0.565	0.515		5.28	0.165521	-0.724592		5.28	0.0132094	-0.232809					97.168	0.914162
5.29	0.195	0.52		5.29	0.57	0.515		5.29	0.165653	-0.72692		5.29	0.0120233	-0.231417					45.6477	8.72541
5.3	0.19	0.53		5.3	0.56	0.515		5.3	0.165773	-0.729234		5.3	0.0131229	-0.225529					119.33	14.144
5.31	0.2	0.535		5.31	0.575	0.52		5.31	0.165905	-0.731489		5.31	0.0110227	-0.229224					18.1978	1428.14
5.32	0.205	0.54		5.32	0.575	0.505		5.32	0.166015	-0.733782		5.32	0.0130364	-0.219123					43.4567	1.05562
5.33	0.22	0.545		5.33	0.575	0.495		5.33	0.166145	-0.735973		5.33	0.0168204	-0.213726					5.82199	26.5313
5.34	0.225	0.55		5.34	0.57	0.5		5.34	0.166313	-0.73811		5.34	0.0194239	-0.200698					49.6597	43.605
5.35	0.225	0.555		5.35	0.56	0.505		5.35	0.166508	-0.740117		5.35	0.0171157	-0.195972					0.871985	0
5.36	0.22	0.575		5.36	0.56	0.505		5.36	0.166679	-0.742077		5.36	0.0137454	-0.195057					18.5566	20.4765
5.37	0.22	0.575		5.37	0.555	0.5		5.37	0.166816	-0.744027		5.37	0.0138047	-0.199667					67.6666	21.0959
5.38	0.22	0.58		5.38	0.54	0.51		5.38	0.166954	-0.746024		5.38	0.0140367	-0.198276					5.42732	0.893998
5.39	0.235	0.58		5.39	0.54	0.515		5.39	0.167095	-0.748007		5.39	0.00816759	-0.197399					52.1433	253.024
5.4	0.24	0.585		5.4	0.545	0.52		5.4	0.167176	-0.749981		5.4	0.00700182	-0.185393					41.0108	62.6808
5.41	0.24	0.58		5.41	0.545	0.525		5.41	0.167246	-0.751835		5.41	0.00697751	-0.181297					18.5982	8.75472
5.42	0.245	0.59		5.42	0.54	0.525		5.42	0.167316	-0.753648		5.42	0.00581578	-0.179706					0.869812	8.97241
5.43	0.255	0.595		5.43	0.54	0.52		5.43	0.167374	-0.755445		5.43	0.00476176	-0.176157					144.917	36.9015
5.44	0.27	0.595		5.44	0.55	0.525		5.44	0.167422	-0.757206		5.44	0.0060401	-0.169175					2.68986	586.262
5.45	0.285	0.605		5.45	0.55	0.52		5.45	0.167482	-0.758898		5.45	0.00714559	-0.159182					34.8146	1330.38
5.46	0.28	0.61		5.46	0.555	0.52		5.46	0.167554	-0.76049		5.46	0.0084142	-0.1509					61.3389	110.676
5.47	0.29	0.61		5.47	0.555	0.53		5.47	0.167638	-0.761999		5.47	0.00955881	-0.153244					55.9472	11.5193
5.48	0.31	0.61		5.48	0.555	0.525		5.48	0.167734	-0.763531		5.48	0.00720928	-0.146975					26.2625	32.1443
5.49	0.32	0.605		5.49	0.555	0.525		5.49	0.167806	-0.765001		5.49	0.00846686	-0.136076					17.4551	1429.46
5.5	0.325	0.605		5.5	0.55	0.525		5.5	0.16789	-0.766362		5.5	0.00853993	-0.130036					0.860311	2.00425
5.51	0.325	0.61		5.51	0.55	0.525		5.51	0.167976	-0.767662		5.51	0.00747563	-0.126997					21.3697	16.6369
5.52	0.335	0.625		5.52	0.545	0.52		5.52	0.16805	-0.768932		5.52	0.00751466	-0.126796					9.87663	1.04778
5.53	0.335	0.64		5.53	0.545	0.52		5.53	0.168126	-0.7702		5.53	0.00764123	-0.123231					20.7138	47.8683
5.54	0.34	0.645		5.54	0.545	0.515		5.54	0.168202	-0.771433		5.54	0.00770052	-0.124055					3.45573	0.972375
5.55	0.33	0.655		5.55	0.555	0.515		5.55	0.168279	-0.772673		5.55	0.00898695	-0.121747					65.3327	1412.64
5.56	0.335	0.66		5.56	0.555	0.51		5.56	0.168369	-0.773891		5.56	0.0112257	-0.126377					30.6599	22.5489
5.57	0.34	0.66		5.57	0.555	0.51		5.57	0.168481	-0.775154		5.57	0.012497	-0.12402					75.3985	12.871
5.58	0.345	0.67		5.58	0.555	0.505		5.58	0.168606	-0.776395		5.58	0.0125139	-0.121319					43.2934	18.1032
5.59	0.34	0.67		5.59	0.545	0.505		5.59	0.168731	-0.777608		5.59	0.0137824	-0.119566					39.3604	15.0061
5.6	0.345	0.67		5.6	0.55	0.495		5.6	0.168869	-0.778803		5.6	0.0115556	-0.120958					37.6183	36.3436
5.61	0.355	0.67		5.61	0.55	0.5		5.61	0.168985	-0.780013		5.61	0.0152753	-0.118275					83.604	1.03181
5.62	0.355	0.675		5.62	0.55	0.495		5.62	0.169137	-0.781196		5.62	0.0139921	-0.11371					132.205	2.02293
5.63	0.37	0.68		5.63	0.545	0.505		5.63	0.169277	-0.782333		5.63	0.0153199	-0.113574					95.1154	21.4586
5.64	0.38	0.68		5.64	0.55	0.51		5.64	0.16943	-0.783469		5.64	0.0116519	-0.10785					92.5096	0.992097
5.65	0.39	0.68		5.65	0.55	0.515		5.65	0.169547	-0.784547		5.65	0.0115246	-0.103725					155.629	106.78
5.66	0.4	0.685		5.66	0.55	0.51		5.66	0.169662	-0.785584		5.66	0.0103006	-0.0997556					23.6187	9.39989
5.67	0.41	0.685		5.67	0.535	0.51		5.67	0.169765	-0.786582		5.67	0.0115584	-0.0964173					0.815268	3.50281
5.68	0.415	0.685		5.68	0.525	0.51		5.68	0.169881	-0.787546		5.68	0.00819404	-0.0927732					15.5323	21.2278
5.69	0.42	0.685		5.69	0.525	0.505		5.69	0.169963	-0.788474		5.69	0.0059107	-0.0907565					9.70983	9.2081
5.7	0.43	0.685		5.7	0.555	0.505		5.7	0.170022	-0.789381		5.7	0.00721975	-0.0887811					132.992	19.3954
5.71	0.44	0.69		5.71	0.565	0.505		5.71	0.170094	-0.790269		5.71	0.0140372	-0.0853672					6.38517	1347.26
5.72	0.435	0.69		5.72	0.565	0.505		5.72	0.170234	-0.791123		5.72	0.0161925	-0.0826018					1.09014	22.6239
5.73	0.44	0.69		5.73	0.575	0.5		5.73	0.170396	-0.791949		5.73	0.0162014	-0.0836874					16.904	56.5345
5.74	0.44	0.695		5.74	0.565	0.515		5.74	0.170558	-0.792786		5.74	0.0195688	-0.0818649					35.3684	30.0689
5.75	0.435	0.695		5.75	0.565	0.515		5.75	0.170754	-0.793604		5.75	0.0136947	-0.0819785					4.53239	2.86556
5.76	0.44	0.69		5.76	0.565	0.515		5.76	0.170891	-0.794424		5.76	0.0137035	-0.083017					17.4113	1.0366
5.77	0.44	0.69		5.77	0.57	0.515		5.77	0.171028	-0.795254		5.77	0.0137215	-0.0807174					78.7788	1.03587
5.78	0.445	0.695		5.78	0.57	0.505		5.78	0.171165	-0.796061		5.78	0.0147923	-0.0803331					114.915	21.583
5.79	0.45	0.705		5.79	0.57	0.51		5.79	0.171313	-0.796865		5.79	0.0173014	-0.0790563					63.9184	59.3275
5.8	0.455	0.71		5.8	0.57	0.505		5.8	0.171486	-0.797655		5.8	0.01604	-0.0783022					23.8863	0.95879
5.81	0.455	0.71		5.81	0.575	0.5		5.81	0.171647	-0.798438		5.81	0.0173083	-0.0770786					55.8361	0.958522
5.82	0.455	0.715		5.82	0.575	0.505		5.82	0.17182	-0.799209		5.82	0.0196149	-0.0767206					103.872	4.55077
5.83	0.465	0.72		5.83	0.565	0.495		5.83	0.172016	-0.799976		5.83	0.0183272	-0.0768333					26.408	83.767
5.84	0.475	0.715		5.84	0.555	0.485		5.84	0.172199	-0.800745		5.84	0.0188022	-0.074397					2.5839	28.6141
5.85	0.48	0.715		5.85	0.555	0.475		5.85	0.172387	-0.801489		5.85	0.0192904	-0.07108					35.5239	3.49114
5.86	0.485	0.725		5.86	0.56	0.48		5.86	0.17258	-0.802199		5.86	0.0220053	-0.069537					2.03821	0.911662
5.87	0.495	0.725		5.87	0.56	0.49		5.87	0.1728	-0.802895		5.87	0.0217025	-0.0689582					144.339	57.6946
5.88	0.5	0.725		5.88	0.57	0.49		5.88	0.173017	-0.803584		5.88	0.019003	-0.0663074					18.9589	0.944798
5.89	0.5	0.73		5.89	0.565	0.495		5.89	0.173207	-0.804248		5.89	0.0211095	-0.0648706					125.395	14.1593
5.9	0.505	0.725		5.9	0.58	0.495		5.9	0.173418	-0.804896		5.9	0.0187204	-0.0650492					129.688	70.7623
5.91	0.5	0.725		5.91	0.58	0.495		5.91	0.173605	-0.805547		5.91	0.0218142	-0.0631742					21.4154	21.2837
5.92	0.5	0.725		5.92	0.58	0.505		5.92	0.173824	-0.806178		5.92	0.0218196	-0.0640545					1.01198	1299.17
5.93	0.505	0.725		5.93	0.585	0.505		5.93	0.174042	-0.806819		5.93	0.0192379	-0.0637739					29.3628	1.10632
5.94	0.505	0.73		5.94	0.58	0.51		5.94	0.174234	-0.807457		5.94	0.0202276	-0.0623783					7.5016	4.73836
5.95	0.51	0.73		5.95	0.57	0.52		5.95	0.174436	-0.808081		5.95	0.0179632	-0.062569					45.1077	54.2218
5.96	0.515	0.73		5.96	0.565	0.515		5.96	0.174616	-0.808706		5.96	0.0134247	-0.0612016					25.0061	33.987
5.97	0.525	0.73		5.97	0.565	0.51		5.97	0.17475	-0.809318		5.97	0.0136011	-0.0598785					14.0893	1361.81
5.98	0.535	0.725		5.98	0.57	0.51		5.98	0.174886	-0.809917		5.98	0.0148491	-0.0575128					32.0394	126.614
5.99	0.54	0.73		5.99	0.57	0.515		5.99	0.175035	-0.810492		5.99	0.0159032	-0.0547524					97.5498	68.687
6	0.54	0.73		6	0.565	0.505		6	0.175194	-0.81104		6	0.0146833	-0.0539863					32.1963	51.7185
6.01	0.545	0.73		6.01	0.565	0.505		6.01	0.175341	-0.81158		6.01	0.0161297	-0.0537615					22.8334	0.916956
6.02	0.55	0.73		6.02	0.565	0.505		6.02	0.175502	-0.812117		6.02	0.0161364	-0.0525527					6.49531	1286.51
6.03	0.55	0.735		6.03	0.565	0.49		6.03	0.175663	-0.812643		6.03	0.0161275	-0.0513651					7.20888	42.2152
6.04	0.55	0.74		6.04	0.555	0.49		6.04	0.175825	-0.813156		6.04	0.0200254	-0.0516153					0.849773	28.706
6.05	0.56	0.74		6.05	0.56	0.49		6.05	0.176025	-0.813672		6.05	0.0178631	-0.0518594					76.8891	93.7414
6.06	0.56	0.75		6.06	0.56	0.48		6.06	0.176204	-0.814191		6.06	0.0189421	-0.0497528					26.1968	0.925004
6.07	0.57	0.75		6.07	0.56	0.475		6.07	0.176393	-0.814689		6.07	0.0216205	-0.0504506					0.803394	5.95615
6.08	0.58	0.745		6.08	0.58	0.465		6.08	0.176609	-0.815193		6.08	0.022971	-0.048409					24.0709	0
6.09	0.58	0.745		6.09	0.585	0.465		6.09	0.176839	-0.815677		6.09	0.0299025	-0.0459791					28.6485	19.2448
6.1	0.58	0.745		6.1	0.575	0.465		6.1	0.177138	-0.816137		6.1	0.0308758	-0.0457974					28.7769	137.75
6.11	0.59	0.745		6.11	0.575	0.47		6.11	0.177447	-0.816595		6.11	0.0287879	-0.0456163					77.4118	143.996
6.12	0.59	0.75		6.12	0.575	0.475		6.12	0.177734	-0.817051		6.12	0.0273254	-0.0437065					127.768	24.9817
6.13	0.59	0.76		6.13	0.565	0.47		6.13	0.178008	-0.817488		6.13	0.0258958	-0.0439869					75.1122	269.38
6.14	0.59	0.755		6.14	0.555	0.475		6.14	0.178267	-0.817928		6.14	0.025155	-0.0446981					21.1001	359.534
6.15	0.59	0.755		6.15	0.575	0.475		6.15	0.178518	-0.818375		6.15	0.0215963	-0.0440831					17.3285	676.845
6.16	0.595	0.76		6.16	0.575	0.48		6.16	0.178734	-0.818816		6.16	0.0258042	-0.0439109					1.77179	1.06417
6.17	0.595	0.765		6.17	0.57	0.485		6.17	0.178992	-0.819255		6.17	0.0243925	-0.0433638					8.65454	1365.94
6.18	0.615	0.77		6.18	0.575	0.485		6.18	0.179236	-0.819689		6.18	0.0219699	-0.0436293					71.0265	1.04337
6.19	0.615	0.77		6.19	0.575	0.49		6.19	0.179456	-0.820125		6.19	0.0229838	-0.040648					73.7512	86.3949
6.2	0.615	0.765		6.2	0.575	0.48		6.2	0.179686	-0.820531		6.2	0.0216595	-0.0404945					104.486	1.15052
6.21	0.62	0.765		6.21	0.57	0.48		6.21	0.179902	-0.820936		6.21	0.0243232	-0.0399073					21.1018	65.8839
6.22	0.61	0.77		6.22	0.56	0.48		6.22	0.180146	-0.821335		6.22	0.0232612	-0.0389742					136.369	3.91308
6.23	0.625	0.77		6.23	0.57	0.485		6.23	0.180378	-0.821725		6.23	0.0211237	-0.040839					1.07879	122.923
6.24	0.62	0.78		6.24	0.575	0.475		6.24	0.180589	-0.822134		6.24	0.0218687	-0.0383466					163.88	14.2977
6.25	0.625	0.775		6.25	0.555	0.475		6.25	0.180808	-0.822517		6.25	0.0256045	-0.0398336					1.04985	21.4715
6.26	0.625	0.775		6.26	0.545	0.475		6.26	0.181064	-0.822915		6.26	0.0213315	-0.038492					24.5733	20.0614
6.27	0.625	0.78		6.27	0.555	0.475		6.27	0.181277	-0.8233		6.27	0.0191076	-0.0383482					34.4554	0.932004
6.28	0.63	0.78		6.28	0.555	0.48		6.28	0.181469	-0.823684		6.28	0.0213083	-0.0386247					18.4592	77.5115
6.29	0.64	0.785		6.29	0.555	0.48		6.29	0.181682	-0.82407		6.29	0.0199359	-0.0377275					0.899269	28.3896
6.3	0.65	0.785		6.3	0.555	0.485		6.3	0.181881	-0.824447		6.3	0.0199314	-0.0365261					22.1753	7.79737
6.31	0.65	0.785		6.31	0.555	0.49		6.31	0.18208	-0.824813		6.31	0.0185837	-0.0349519					0.887469	63.6256
6.32	0.65	0.785		6.32	0.555	0.5		6.32	0.182266	-0.825162		6.32	0.0172523	-0.0348256					28.6709	11.8969
6.33	0.65	0.785		6.33	0.56	0.5		6.33	0.182439	-0.82551		6.33	0.014671	-0.0346997					19.4335	854.243
6.34	0.65	0.785		6.34	0.555	0.505		6.34	0.182585	-0.825857		6.34	0.015767	-0.0345742					60.1086	15.5055
6.35	0.655	0.785		6.35	0.55	0.505		6.35	0.182743	-0.826203		6.35	0.0134327	-0.0344492					0.833694	75.9376
6.36	0.66	0.785		6.36	0.555	0.5		6.36	0.182877	-0.826548		6.36	0.0123545	-0.0336231					22.541	0.936477
6.37	0.67	0.785		6.37	0.56	0.5		6.37	0.183001	-0.826884		6.37	0.0147362	-0.0328099					0.826882	76.7964
6.38	0.675	0.785		6.38	0.565	0.505		6.38	0.183148	-0.827212		6.38	0.0158318	-0.0313335					3.1872	42.345
6.39	0.685	0.79		6.39	0.585	0.52		6.39	0.183307	-0.827525		6.39	0.0156449	-0.030556					29.4124	91.6902
6.4	0.69	0.79		6.4	0.575	0.535		6.4	0.183463	-0.827831		6.4	0.0160677	-0.0295495					0.818864	0.879143
6.41	0.695	0.79		6.41	0.575	0.54		6.41	0.183624	-0.828126		6.41	0.0104845	-0.0288046					105.793	10.6991
6.42	0.705	0.79		6.42	0.585	0.55		6.42	0.183729	-0.828414		6.42	0.00937054	-0.028071					31.727	25.6284
6.43	0.705	0.79		6.43	0.585	0.545		6.43	0.183822	-0.828695		6.43	0.00917423	-0.0267279					0.8604	36.3139
6.44	0.705	0.79		6.44	0.59	0.545		6.44	0.183914	-0.828962		6.44	0.0103252	-0.0266389					21.555	37.6187
6.45	0.71	0.795		6.45	0.6	0.545		6.45	0.184017	-0.829229		6.45	0.0113346	-0.0265501					114.053	37.8924
6.46	0.71	0.795		6.46	0.6	0.545		6.46	0.184131	-0.829494		6.46	0.0133215	-0.0262559					30.4462	0.867743
6.47	0.71	0.805		6.47	0.605	0.545		6.47	0.184264	-0.829757		6.47	0.0133331	-0.0261689					45.7492	0
6.48	0.71	0.805		6.48	0.6	0.52		6.48	0.184397	-0.830018		6.48	0.0143102	-0.0268793					0	34.5456
6.49	0.71	0.81		6.49	0.605	0.52		6.49	0.18454	-0.830287		6.49	0.0192296	-0.0267899					8.40215	34.7799
6.5	0.71	0.82		6.5	0.61	0.525		6.5	0.184733	-0.830555		6.5	0.0201816	-0.0270927					81.1809	29.5764
6.51	0.71	0.82		6.51	0.61	0.52		6.51	0.184934	-0.830826		6.51	0.0199162	-0.0277743					2.86859	19.7749
6.52	0.71	0.82		6.52	0.615	0.53		6.52	0.185134	-0.831104		6.52	0.0211106	-0.0276814					13.4547	60.3099
6.53	0.715	0.825		6.53	0.615	0.535		6.53	0.185345	-0.831381		6.53	0.0196522	-0.0275887					76.0778	11.3425
6.54	0.715	0.82		6.54	0.63	0.54		6.54	0.185541	-0.831656		6.54	0.0184885	-0.027281					17.102	0.845186
6.55	0.7	0.82		6.55	0.625	0.54		6.55	0.185726	-0.831929		6.55	0.0200682	-0.0268073					20.1686	1.66699
6.56	0.71	0.82		6.56	0.615	0.53		6.56	0.185927	-0.832197		6.56	0.0191598	-0.0285609					138.369	62.0126
6.57	0.71	0.825		6.57	0.63	0.525		6.57	0.186118	-0.832483		6.57	0.0196273	-0.0272608					44.0736	6.41555
6.58	0.7	0.82		6.58	0.62	0.52		6.58	0.186315	-0.832756		6.58	0.0235393	-0.0275472					5.16388	58.7902
6.59	0.7	0.82		6.59	0.615	0.515		6.59	0.18655	-0.833031		6.59	0.0229037	-0.0282881					30.2996	62.2402
6.6	0.695	0.82		6.6	0.625	0.515		6.6	0.186779	-0.833314		6.6	0.0231723	-0.0281918					16.4889	4.38665
6.61	0.695	0.815		6.61	0.625	0.515		6.61	0.187011	-0.833596		6.61	0.0249958	-0.028709					1.88406	0.918359
6.62	0.695	0.815		6.62	0.63	0.515		6.62	0.187261	-0.833883		6.62	0.0249739	-0.0282412					95.7117	6.06971
6.63	0.695	0.81		6.63	0.62	0.505		6.63	0.18751	-0.834165		6.63	0.0258566	-0.0281404					14.5455	44.3533
6.64	0.69	0.8		6.64	0.615	0.5		6.64	0.187769	-0.834447		6.64	0.0264998	-0.0276575					113.404	23.0667
6.65	0.695	0.805		6.65	0.615	0.495		6.65	0.188034	-0.834723		6.65	0.0268015	-0.0274028					54.0357	0.91831
6.66	0.695	0.805		6.66	0.62	0.495		6.66	0.188302	-0.834997		6.66	0.0280511	-0.0270881					105.462	28.3146
6.67	0.695	0.81		6.67	0.63	0.49		6.67	0.188583	-0.835268		6.67	0.0289298	-0.0269973					80.4617	20.4145
6.68	0.695	0.805		6.68	0.635	0.5		6.68	0.188872	-0.835538		6.68	0.0319979	-0.0272847					147.993	0.913317
6.69	0.705	0.8		6.69	0.635	0.51		6.69	0.189192	-0.835811		6.69	0.0302616	-0.0268067					44.7238	3.55388
6.7	0.695	0.795		6.7	0.635	0.515		6.7	0.189494	-0.836079		6.7	0.0277124	-0.0251342					50.5006	0.904805
6.71	0.69	0.795		6.71	0.635	0.515		6.71	0.189772	-0.83633		6.71	0.0264798	-0.0258749					61.7027	20.358
6.72	0.685	0.78		6.72	0.64	0.49		6.72	0.190036	-0.836589		6.72	0.0264378	-0.0263932					21.243	60.614
6.73	0.685	0.78		6.73	0.635	0.49		6.73	0.190301	-0.836853		6.73	0.0336015	-0.0257271					29.092	28.1918
6.74	0.69	0.78		6.74	0.64	0.47		6.74	0.190637	-0.83711		6.74	0.0326485	-0.025654					0	0.886454
6.75	0.695	0.79		6.75	0.635	0.48		6.75	0.190963	-0.837367		6.75	0.0388468	-0.0249668					69.8502	715.168
6.76	0.695	0.795		6.76	0.63	0.48		6.76	0.191352	-0.837617		6.76	0.0351714	-0.025078					14.7363	130.364
6.77	0.7	0.795		6.77	0.63	0.49		6.77	0.191703	-0.837867		6.77	0.034211	-0.0253861					18.0585	15.3738
6.78	0.695	0.795		6.78	0.63	0.495		6.78	0.192046	-0.838121		6.78	0.0315238	-0.0247084					0	47.2211
6.79	0.7	0.8		6.79	0.63	0.49		6.79	0.192361	-0.838368		6.79	0.0301996	-0.0252193					24.2738	0.891178
6.8	0.715	0.8		6.8	0.62	0.49		6.8	0.192663	-0.838621		6.8	0.0314495	-0.0249315					71.882	21.0229
6.81	0.71	0.805		6.81	0.625	0.49		6.81	0.192977	-0.83887		6.81	0.0296077	-0.0231209					55.3302	31.7795
6.82	0.71	0.795		6.82	0.63	0.495		6.82	0.193273	-0.839101		6.82	0.0304813	-0.0240127					0.715225	34.1104
6.83	0.71	0.795		6.83	0.63	0.495		6.83	0.193578	-0.839341		6.83	0.0300511	-0.0231524					54.8604	0.86919
6.84	0.7	0.795		6.84	0.635	0.5		6.84	0.193879	-0.839573		6.84	0.0299908	-0.023075					0.706541	92.6373
6.85	0.705	0.79		6.85	0.65	0.505		6.85	0.194179	-0.839803		6.85	0.0295739	-0.0241617					51.8069	0.890918
6.86	0.695	0.785		6.86	0.65	0.5		6.86	0.194474	-0.840045		6.86	0.0309108	-0.0231135					62.7543	126.143
6.87	0.69	0.78		6.87	0.65	0.505		6.87	0.194783	-0.840276		6.87	0.0321497	-0.0238026					18.373	0.863948
6.88	0.685	0.78		6.88	0.64	0.515		6.88	0.195105	-0.840514		6.88	0.030855	-0.0239194					5.03008	17.2081
6.89	0.685	0.785		6.89	0.635	0.51		6.89	0.195413	-0.840753		6.89	0.0266172	-0.0244425					7.45851	3.65329
6.9	0.685	0.765		6.9	0.63	0.515		6.9	0.19568	-0.840998		6.9	0.0269424	-0.0247563					65.8277	75.4023
6.91	0.685	0.765		6.91	0.625	0.515		6.91	0.195949	-0.841245		6.91	0.0248222	-0.0230556					52.4016	6.09653
6.92	0.685	0.755		6.92	0.625	0.515		6.92	0.196197	-0.841476		6.92	0.0238961	-0.0229841					27.1021	20.2498
6.93	0.685	0.76		6.93	0.61	0.51		6.93	0.196436	-0.841706		6.93	0.0238861	-0.0220831					20.3376	1192.64
6.94	0.69	0.76		6.94	0.615	0.505		6.94	0.196675	-0.841927		6.94	0.0223303	-0.0224187					40.4199	1299.36
6.95	0.695	0.76		6.95	0.61	0.505		6.95	0.196898	-0.842151		6.95	0.0245217	-0.0217533					21.3579	4.15685
6.96	0.68	0.76		6.96	0.61	0.505		6.96	0.197144	-0.842368		6.96	0.0235516	-0.0210927					3.288	56.9131
6.97	0.68	0.755		6.97	0.605	0.49		6.97	0.197379	-0.842579		6.97	0.0235424	-0.0227976					5.49874	43.5379
6.98	0.685	0.745		6.98	0.6	0.495		6.98	0.197615	-0.842807		6.98	0.0264305	-0.0223051					9.00155	0.962242
6.99	0.67	0.735		6.99	0.595	0.5		6.99	0.197879	-0.84303		6.99	0.0241583	-0.0207938					93.8978	0.964565
7	0.66	0.735		7	0.595	0.495		7	0.19812	-0.843238		7	0.0219031	-0.0216893					53.4703	63.3328
7.01	0.66	0.725		7.01	0.6	0.5		7.01	0.198339	-0.843455		7.01	0.0231756	-0.0228532					1.52968	1346.7
7.02	0.665	0.73		7.02	0.6	0.49		7.02	0.198571	-0.843684		7.02	0.0228659	-0.0219028					74.197	7.84675
7.03	0.665	0.725		7.03	0.6	0.495		7.03	0.1988	-0.843903		7.03	0.0254072	-0.0216442					124.019	1.02394
7.04	0.66	0.71		7.04	0.6	0.5		7.04	0.199054	-0.844119		7.04	0.0240977	-0.0211308					46.3341	6.58876
7.05	0.645	0.7		7.05	0.605	0.5		7.05	0.199295	-0.84433		7.05	0.0228244	-0.0203445					61.4869	26.4996
7.06	0.645	0.69		7.06	0.615	0.5		7.06	0.199523	-0.844534		7.06	0.0237842	-0.0212479					47.933	24.3714
7.07	0.65	0.685		7.07	0.62	0.505		7.07	0.199761	-0.844746		7.07	0.0256544	-0.0202393					0.823287	2.74089
7.08	0.635	0.68		7.08	0.61	0.495		7.08	0.200018	-0.844949		7.08	0.0253268	-0.0190577					0.822948	25.4202
7.09	0.63	0.675		7.09	0.61	0.485		7.09	0.200271	-0.845139		7.09	0.0259821	-0.0204547					30.1828	8.79323
7.1	0.63	0.68		7.1	0.62	0.47		7.1	0.200531	-0.845344		7.1	0.0285705	-0.0205724					38.5925	38.2425
7.11	0.645	0.68		7.11	0.63	0.47		7.11	0.200816	-0.84555		7.11	0.0344347	-0.0209673					37.8444	134.444
7.12	0.64	0.67		7.12	0.64	0.465		7.12	0.201161	-0.845759		7.12	0.0362035	-0.0189573					40.3128	20.7642
7.13	0.645	0.675		7.13	0.645	0.46		7.13	0.201523	-0.845949		7.13	0.0392987	-0.0185595					77.3966	12.5764
7.14	0.65	0.665		7.14	0.635	0.46		7.14	0.201916	-0.846134		7.14	0.0415392	-0.0183498					0.88838	1383.49
7.15	0.645	0.665		7.15	0.63	0.455		7.15	0.202331	-0.846318		7.15	0.0397086	-0.0166754					70.2154	0
7.16	0.645	0.665		7.16	0.635	0.455		7.16	0.202728	-0.846485		7.16	0.0401954	-0.0172537					18.3815	49.6184
7.17	0.65	0.655		7.17	0.64	0.45		7.17	0.20313	-0.846657		7.17	0.0410279	-0.0172008					27.4875	42.1099
7.18	0.65	0.65		7.18	0.635	0.45		7.18	0.20354	-0.846829		7.18	0.0432804	-0.0155231					60.9049	78.8965
7.19	0.655	0.66		7.19	0.63	0.44		7.19	0.203973	-0.846985		7.19	0.0423114	-0.0149632					15.0109	1181.87
7.2	0.645	0.66		7.2	0.63	0.445		7.2	0.204396	-0.847134		7.2	0.044315	-0.0152953					16.1127	12.9096
7.21	0.63	0.665		7.21	0.63	0.46		7.21	0.204839	-0.847287		7.21	0.042765	-0.0164873					88.1988	77.8232
7.22	0.635	0.665		7.22	0.625	0.465		7.22	0.205267	-0.847452		7.22	0.0383698	-0.0188428					3.03629	3.31108
7.23	0.635	0.665		7.23	0.62	0.475		7.23	0.205651	-0.84764		7.23	0.0360172	-0.0181342					54.9341	49.7563
7.24	0.64	0.65		7.24	0.62	0.475		7.24	0.206011	-0.847822		7.24	0.0323238	-0.0180735					48.9422	31.4909
7.25	0.645	0.645		7.25	0.62	0.475		7.25	0.206334	-0.848002		7.25	0.0322764	-0.0158816					13.7592	1116.99
7.26	0.645	0.655		7.26	0.62	0.475		7.26	0.206657	-0.848161		7.26	0.0322429	-0.0146964					30.9735	9.70075
7.27	0.635	0.645		7.27	0.62	0.485		7.27	0.206979	-0.848308		7.27	0.032214	-0.0156447					5.6494	13.8015
7.28	0.63	0.635		7.28	0.62	0.48		7.28	0.207302	-0.848465		7.28	0.0295329	-0.0158498					83.951	13.5317
7.29	0.62	0.635		7.29	0.62	0.475		7.29	0.207597	-0.848623		7.29	0.0308422	-0.0154088					1.61822	13.0112
7.3	0.615	0.64		7.3	0.62	0.47		7.3	0.207905	-0.848777		7.3	0.0321758	-0.0166559					30.7355	48.0379
7.31	0.61	0.655		7.31	0.62	0.475		7.31	0.208227	-0.848944		7.31	0.0335204	-0.0177752					104.263	12.2974
7.32	0.61	0.655		7.32	0.62	0.485		7.32	0.208562	-0.849122		7.32	0.0321324	-0.0198731					25.4062	22.3971
7.33	0.605	0.66		7.33	0.605	0.49		7.33	0.208884	-0.84932		7.33	0.0294701	-0.0198203					0.936192	32.0641
7.34	0.6	0.655		7.34	0.595	0.485		7.34	0.209178	-0.849519		7.34	0.0253316	-0.0209086					21.335	11.8373
7.35	0.6	0.66		7.35	0.6	0.485		7.35	0.209432	-0.849728		7.35	0.0247143	-0.0210303					0.931146	1327.62
7.36	0.595	0.665		7.36	0.605	0.5		7.36	0.209679	-0.849938		7.36	0.0256865	-0.0214316					0.930673	17.0612
7.37	0.595	0.67		7.37	0.615	0.505		7.37	0.209936	-0.850152		7.37	0.0228064	-0.0225056					91.883	1.95925
7.38	0.59	0.675		7.38	0.62	0.495		7.38	0.210164	-0.850377		7.38	0.0234835	-0.0228987					0.874831	1155.3
7.39	0.575	0.675		7.39	0.62	0.495		7.39	0.210399	-0.850606		7.39	0.0269462	-0.0239779					9.00486	45.1331
7.4	0.58	0.665		7.4	0.62	0.49		7.4	0.210668	-0.850846		7.4	0.0269373	-0.0259978					2.91659	0.938066
7.41	0.58	0.67		7.41	0.62	0.495		7.41	0.210937	-0.851106		7.41	0.0282111	-0.0242346					62.3182	53.4066
7.42	0.57	0.665		7.42	0.625	0.505		7.42	0.211219	-0.851348		7.42	0.0269186	-0.0246039					138.847	7.80473
7.43	0.575	0.665		7.43	0.62	0.505		7.43	0.211489	-0.851594		7.43	0.0253185	-0.0254776					13.3483	32.4816
7.44	0.575	0.66		7.44	0.62	0.51		7.44	0.211742	-0.851849		7.44	0.0244077	-0.024661					25.381	53.3477
7.45	0.57	0.665		7.45	0.62	0.51		7.45	0.211986	-0.852096		7.45	0.0231822	-0.0240862					72.278	12.0848
7.46	0.57	0.67		7.46	0.62	0.52		7.46	0.212218	-0.852337		7.46	0.0231908	-0.0251808					50.1432	0.90097
7.47	0.555	0.675		7.47	0.63	0.515		7.47	0.21245	-0.852588		7.47	0.0207975	-0.0255368					160.003	136.112
7.48	0.55	0.675		7.48	0.63	0.515		7.48	0.212658	-0.852844		7.48	0.0238306	-0.0280864					67.7516	54.5012
7.49	0.565	0.68		7.49	0.615	0.505		7.49	0.212896	-0.853125		7.49	0.0238186	-0.0287204					10.2247	95.1034
7.5	0.56	0.685		7.5	0.615	0.51		7.5	0.213134	-0.853412		7.5	0.023524	-0.0268563					20.0361	105.909
7.51	0.565	0.685		7.51	0.61	0.51		7.51	0.213369	-0.85368		7.51	0.0223002	-0.0279221					55.3302	5.72203
7.52	0.56	0.68		7.52	0.62	0.51		7.52	0.213592	-0.85396		7.52	0.0213745	-0.027085					12.4053	128.678
7.53	0.58	0.685		7.53	0.62	0.51		7.53	0.213806	-0.854231		7.53	0.0232443	-0.027263					32.0145	40.9399
7.54	0.575	0.685		7.54	0.63	0.51		7.54	0.214039	-0.854503		7.54	0.0232354	-0.0247836					38.8947	34.5832
7.55	0.575	0.67		7.55	0.625	0.505		7.55	0.214271	-0.854751		7.55	0.025071	-0.0253739					106.754	49.3936
7.56	0.58	0.665		7.56	0.63	0.5		7.56	0.214522	-0.855005		7.56	0.0253888	-0.0239					29.3024	0.872832
7.57	0.575	0.655		7.57	0.625	0.495		7.57	0.214776	-0.855244		7.57	0.0275304	-0.0226601					52.0099	0.872706
7.58	0.58	0.645		7.58	0.625	0.495		7.58	0.215051	-0.85547		7.58	0.0278871	-0.0223177					0.847987	31.0183
7.59	0.575	0.645		7.59	0.625	0.48		7.59	0.21533	-0.855694		7.59	0.027872	-0.0205751					47.5746	0.85785
7.6	0.57	0.65		7.6	0.625	0.47		7.6	0.215608	-0.855899		7.6	0.0317796	-0.0211839					28.7047	38.8521
7.61	0.57	0.655		7.61	0.625	0.48		7.61	0.215926	-0.856111		7.61	0.0344693	-0.0222763					32.5291	15.1453
7.62	0.575	0.665		7.62	0.625	0.475		7.62	0.216271	-0.856334		7.62	0.0317429	-0.0226642					6.21298	34.0087
7.63	0.585	0.67		7.63	0.63	0.47		7.63	0.216588	-0.856561		7.63	0.0330545	-0.0228123					41.3428	41.8854
7.64	0.585	0.675		7.64	0.625	0.47		7.64	0.216919	-0.856789		7.64	0.0352715	-0.0218287					3.198	32.0534
7.65	0.595	0.68		7.65	0.625	0.48		7.65	0.217272	-0.857007		7.65	0.0343367	-0.0221918					21.8951	25.8467
7.66	0.6	0.685		7.66	0.64	0.48		7.66	0.217615	-0.857229		7.66	0.0316149	-0.0212404					11.2343	22.6399
7.67	0.6	0.685		7.67	0.64	0.49		7.67	0.217931	-0.857441		7.67	0.0342497	-0.0209572					1.0302	11.6188
7.68	0.59	0.685		7.68	0.645	0.49		7.68	0.218274	-0.857651		7.68	0.0315993	-0.0208739					1.02255	46.3286
7.69	0.595	0.685		7.69	0.645	0.495		7.69	0.21859	-0.85786		7.69	0.032452	-0.0220996					8.5567	92.0068
7.7	0.59	0.685		7.7	0.65	0.5		7.7	0.218914	-0.858081		7.7	0.0311451	-0.0213736					65.5099	32.3725
7.71	0.585	0.685		7.71	0.655	0.51		7.71	0.219226	-0.858294		7.71	0.0307249	-0.0219317					5.23896	8.40141
7.72	0.605	0.69		7.72	0.655	0.505		7.72	0.219533	-0.858514		7.72	0.029094	-0.0224954					120.801	29.6609
7.73	0.61	0.69		7.73	0.65	0.495		7.73	0.219824	-0.858739		7.73	0.0303014	-0.0202834					1.07262	715.181
7.74	0.61	0.695		7.74	0.645	0.475		7.74	0.220127	-0.858941		7.74	0.0319765	-0.0195717					6.05974	1087.08
7.75	0.62	0.68		7.75	0.645	0.48		7.75	0.220447	-0.859137		7.75	0.0363392	-0.0199147					1.06663	3.47845
7.76	0.615	0.69		7.76	0.64	0.48		7.76	0.22081	-0.859336		7.76	0.0349599	-0.0173118					29.2077	27.6299
7.77	0.615	0.69		7.77	0.635	0.48		7.77	0.22116	-0.859509		7.77	0.0340511	-0.0187187					0.983776	37.7432
7.78	0.615	0.68		7.78	0.645	0.49		7.78	0.2215	-0.859697		7.78	0.0331287	-0.018646					32.1124	9.32986
7.79	0.615	0.675		7.79	0.65	0.505		7.79	0.221831	-0.859883		7.79	0.0322457	-0.0177131					40.2298	48.9428
7.8	0.62	0.67		7.8	0.65	0.505		7.8	0.222154	-0.86006		7.8	0.0293135	-0.0172002					1.89503	99.0187
7.81	0.625	0.66		7.81	0.655	0.495		7.81	0.222447	-0.860232		7.81	0.0293001	-0.0160831					12.4194	50.9883
7.82	0.625	0.66		7.82	0.66	0.5		7.82	0.22274	-0.860393		7.82	0.0326489	-0.0145223					28.2605	18.0458
7.83	0.63	0.655		7.83	0.65	0.495		7.83	0.223066	-0.860538		7.83	0.0322085	-0.0144685					4.13729	44.8241
7.84	0.63	0.665		7.84	0.655	0.505		7.84	0.223388	-0.860683		7.84	0.031749	-0.0133696					1.09073	0.888229
7.85	0.63	0.67		7.85	0.65	0.505		7.85	0.223706	-0.860817		7.85	0.0300864	-0.0142343					1.08978	829.5
7.86	0.635	0.675		7.86	0.655	0.525		7.86	0.224007	-0.860959		7.86	0.0292201	-0.0146303					30.9169	1186.59
7.87	0.635	0.67		7.87	0.655	0.535		7.87	0.224299	-0.861105		7.87	0.0252795	-0.0144404					12.1645	49.2296
7.88	0.64	0.68		7.88	0.655	0.545		7.88	0.224552	-0.86125		7.88	0.0229845	-0.0139342					40.489	6.17895
7.89	0.625	0.68		7.89	0.65	0.54		7.89	0.224782	-0.861389		7.89	0.0207733	-0.0142066					39.5294	0.922607
7.9	0.63	0.68		7.9	0.635	0.535		7.9	0.224989	-0.861531		7.9	0.0210578	-0.0158888					94.6978	0.922361
7.91	0.62	0.685		7.91	0.63	0.53		7.91	0.2252	-0.86169		7.91	0.0195958	-0.0152636					23.4975	24.5119
7.92	0.62	0.685		7.92	0.63	0.53		7.92	0.225396	-0.861843		7.92	0.0198838	-0.016803					45.0928	17.8799
7.93	0.625	0.685		7.93	0.615	0.525		7.93	0.225595	-0.862011		7.93	0.0199026	-0.0167286					127.503	47.5448
7.94	0.63	0.685		7.94	0.615	0.525		7.94	0.225794	-0.862178		7.94	0.0183382	-0.0160877					45.6467	1134.4
7.95	0.625	0.685		7.95	0.61	0.52		7.95	0.225977	-0.862339		7.95	0.0183618	-0.0154588					128.454	0.117581
7.96	0.625	0.695		7.96	0.605	0.51		7.96	0.226161	-0.862493		7.96	0.0186234	-0.0159674					10.0087	962.383
7.97	0.62	0.69		7.97	0.6	0.51		7.97	0.226347	-0.862653		7.97	0.0201043	-0.0167481					123.4	19.8613
7.98	0.62	0.69		7.98	0.6	0.515		7.98	0.226548	-0.862821		7.98	0.01916	-0.0168536					7.29797	8.81155
7.99	0.625	0.69		7.99	0.595	0.53		7.99	0.22674	-0.862989		7.99	0.0179771	-0.0167884					10.78	990.542
8	0.63	0.705		8	0.59	0.525		8	0.226919	-0.863157		8	0.0135072	-0.0161542					0.856868	77.1755
8.01	0.63	0.71		8.01	0.595	0.515		8.01	0.227055	-0.863318		8.01	0.0137289	-0.0167675					31.497	20.219
8.02	0.63	0.71		8.02	0.595	0.51		8.02	0.227192	-0.863486		8.02	0.0171252	-0.0170977					40.2746	18.2214
8.03	0.62	0.71		8.03	0.595	0.495		8.03	0.227363	-0.863657		8.03	0.0183682	-0.017032					163.725	27.7311
8.04	0.62	0.71		8.04	0.59	0.49		8.04	0.227547	-0.863827		8.04	0.0221295	-0.0181064					0.759062	4.79048
8.05	0.62	0.71		8.05	0.585	0.49		8.05	0.227768	-0.864009		8.05	0.0224164	-0.0180356					39.2667	0.885296
8.06	0.615	0.71		8.06	0.595	0.49		8.06	0.227992	-0.864189		8.06	0.0214177	-0.0179769					7.98322	4.99675
8.07	0.61	0.7		8.07	0.605	0.495		8.07	0.228206	-0.864369		8.07	0.0233869	-0.0184958					11.5565	35.1911
8.08	0.61	0.7		8.08	0.6	0.495		8.08	0.22844	-0.864554		8.08	0.0240297	-0.0181933					15.0807	1192.04
8.09	0.6	0.695		8.09	0.6	0.5		8.09	0.228681	-0.864736		8.09	0.0230555	-0.0181153					28.046	10.4383
8.1	0.605	0.69		8.1	0.6	0.5		8.1	0.228911	-0.864917		8.1	0.0217981	-0.0188163					89.49	87.5853
8.11	0.595	0.69		8.11	0.605	0.495		8.11	0.229129	-0.865105		8.11	0.0218023	-0.0177329					27.111	6.31681
8.12	0.59	0.7		8.12	0.605	0.49		8.12	0.229347	-0.865282		8.12	0.0240288	-0.018851					26.101	871.868
8.13	0.595	0.705		8.13	0.605	0.495		8.13	0.229587	-0.865471		8.13	0.0253117	-0.0201838					40.8131	67.0481
8.14	0.595	0.695		8.14	0.6	0.495		8.14	0.229841	-0.865673		8.14	0.0240378	-0.0199051					1.90175	19.8466
8.15	0.585	0.695		8.15	0.605	0.49		8.15	0.230081	-0.865872		8.15	0.0231009	-0.0190218					37.8633	0.902104
8.16	0.575	0.69		8.16	0.605	0.5		8.16	0.230312	-0.866062		8.16	0.0253414	-0.0201636					22.382	9.96719
8.17	0.575	0.69		8.17	0.605	0.495		8.17	0.230565	-0.866263		8.17	0.022812	-0.0209175					71.0104	22.628
8.18	0.585	0.695		8.18	0.61	0.5		8.18	0.230793	-0.866473		8.18	0.0240595	-0.020824					0.893382	27.8604
8.19	0.585	0.695		8.19	0.625	0.495		8.19	0.231034	-0.866681		8.19	0.0237389	-0.019929					23.8595	32.949
8.2	0.59	0.695		8.2	0.635	0.49		8.2	0.231271	-0.86688		8.2	0.027758	-0.0198584					39.5753	50.5445
8.21	0.595	0.705		8.21	0.63	0.5		8.21	0.231549	-0.867079		8.21	0.0307965	-0.0191845					95.0537	19.8492
8.22	0.595	0.71		8.22	0.63	0.5		8.22	0.231857	-0.867271		8.22	0.0273547	-0.0193193					34.15	872.854
8.23	0.595	0.705		8.23	0.635	0.495		8.23	0.232131	-0.867464		8.23	0.0273479	-0.0196328					40.0443	47.165
8.24	0.595	0.695		8.24	0.63	0.495		8.24	0.232404	-0.86766		8.24	0.0294844	-0.0191633					16.3002	11.8291
8.25	0.595	0.69		8.25	0.63	0.495		8.25	0.232699	-0.867852		8.25	0.0285654	-0.0182755					56.8238	39.9998
8.26	0.595	0.685		8.26	0.63	0.495		8.26	0.232985	-0.868034		8.26	0.0285366	-0.0177946					94.3456	0
8.27	0.585	0.68		8.27	0.625	0.5		8.27	0.23327	-0.868212		8.27	0.0285213	-0.0173124					12.5807	126.657
8.28	0.59	0.69		8.28	0.62	0.505		8.28	0.233555	-0.868386		8.28	0.0263734	-0.0180036					130.131	131.947
8.29	0.59	0.68		8.29	0.62	0.515		8.29	0.233819	-0.868566		8.29	0.0242137	-0.0181598					63.6373	50.1835
8.3	0.58	0.67		8.3	0.625	0.515		8.3	0.234061	-0.868747		8.3	0.02178	-0.0172375					7.00699	0
8.31	0.575	0.66		8.31	0.635	0.52		8.31	0.234279	-0.86892		8.31	0.0227052	-0.0175207					8.11917	9.5044
8.32	0.57	0.66		8.32	0.635	0.52		8.32	0.234506	-0.869095		8.32	0.0232969	-0.017197					17.4836	95.2311
8.33	0.57	0.66		8.33	0.635	0.51		8.33	0.234739	-0.869267		8.33	0.023283	-0.0177331					136.306	26.0259
8.34	0.565	0.66		8.34	0.635	0.51		8.34	0.234972	-0.869444		8.34	0.0257074	-0.0176576					224.722	921.647
8.35	0.555	0.66		8.35	0.65	0.505		8.35	0.235229	-0.869621		8.35	0.0256958	-0.0181993					8.31124	1.02234
8.36	0.56	0.655		8.36	0.65	0.495		8.36	0.235486	-0.869803		8.36	0.0295081	-0.019393					78.9831	23.8402
8.37	0.56	0.655		8.37	0.65	0.5		8.37	0.235781	-0.869997		8.37	0.0320098	-0.0182478					17.2453	36.0981
8.38	0.555	0.645		8.38	0.66	0.5		8.38	0.236101	-0.870179		8.38	0.0307241	-0.018173					29.0554	44.8605
8.39	0.56	0.65		8.39	0.66	0.505		8.39	0.236408	-0.870361		8.39	0.0323715	-0.0178311					75.475	74.5489
8.4	0.57	0.64		8.4	0.65	0.5		8.4	0.236732	-0.870539		8.4	0.0311047	-0.017575					6.0643	0.911773
8.41	0.57	0.635		8.41	0.65	0.495		8.41	0.237043	-0.870715		8.41	0.0306079	-0.015379					3.89982	31.1139
8.42	0.57	0.635		8.42	0.65	0.48		8.42	0.237349	-0.870869		8.42	0.0318372	-0.0148643					32.2149	10.9313
8.43	0.575	0.64		8.43	0.65	0.49		8.43	0.237667	-0.871017		8.43	0.0356961	-0.0148013					78.0033	32.9294
8.44	0.58	0.63		8.44	0.65	0.495		8.44	0.238024	-0.871165		8.44	0.033054	-0.0145865					169.263	0
8.45	0.575	0.625		8.45	0.65	0.49		8.45	0.238355	-0.871311		8.45	0.031744	-0.0130199					20.2516	12.4028
8.46	0.565	0.625		8.46	0.65	0.505		8.46	0.238672	-0.871441		8.46	0.0329911	-0.0130943					58.5067	95.0338
8.47	0.57	0.63		8.47	0.65	0.515		8.47	0.239002	-0.871572		8.47	0.0292101	-0.0142588					86.1145	39.2703
8.48	0.565	0.63		8.48	0.65	0.515		8.48	0.239294	-0.871715		8.48	0.0267779	-0.0140519					32.2306	30.8712
8.49	0.57	0.62		8.49	0.65	0.52		8.49	0.239562	-0.871855		8.49	0.0267726	-0.0145804					65.87	30.5441
8.5	0.555	0.625		8.5	0.65	0.525		8.5	0.23983	-0.872001		8.5	0.0255925	-0.0129806					27.8953	2.13218
8.51	0.55	0.615		8.51	0.665	0.525		8.51	0.240086	-0.872131		8.51	0.0244142	-0.0152473					64.4157	19.4743
8.52	0.55	0.615		8.52	0.67	0.535		8.52	0.24033	-0.872283		8.52	0.0269373	-0.0148855					20.6219	13.5587
8.53	0.535	0.62		8.53	0.67	0.53		8.53	0.240599	-0.872432		8.53	0.0254604	-0.01482					14.7334	80.4008
8.54	0.53	0.625		8.54	0.67	0.53		8.54	0.240854	-0.872581		8.54	0.0266137	-0.0171467					69.0343	0.97914
8.55	0.54	0.62		8.55	0.67	0.525		8.55	0.24112	-0.872752		8.55	0.0266106	-0.0182039					66.7215	37.8621
8.56	0.535	0.62		8.56	0.665	0.535		8.56	0.241386	-0.872934		8.56	0.0277519	-0.0163656					93.8995	9.50538
8.57	0.54	0.62		8.57	0.665	0.54		8.57	0.241664	-0.873098		8.57	0.0246319	-0.0169165					1.81696	0.935319
8.58	0.55	0.62		8.58	0.655	0.54		8.58	0.24191	-0.873267		8.58	0.0235098	-0.0162218					35.8172	1.84351
8.59	0.55	0.615		8.59	0.64	0.54		8.59	0.242145	-0.873429		8.59	0.0218494	-0.0148877					21.8369	0.930629
8.6	0.555	0.61		8.6	0.645	0.54		8.6	0.242363	-0.873578		8.6	0.0192735	-0.0143431					0.977572	0.928397
8.61	0.545	0.615		8.61	0.64	0.54		8.61	0.242556	-0.873721		8.61	0.0201866	-0.013195					28.4427	12.6089
8.62	0.535	0.615		8.62	0.635	0.53		8.62	0.242758	-0.873853		8.62	0.0193391	-0.0148501					39.8522	16.8193
8.63	0.54	0.61		8.63	0.625	0.535		8.63	0.242951	-0.874002		8.63	0.0207539	-0.016065					1.81806	18.1896
8.64	0.535	0.61		8.64	0.63	0.54		8.64	0.243159	-0.874162		8.64	0.0178275	-0.0148929					12.1218	105.308
8.65	0.54	0.61		8.65	0.625	0.545		8.65	0.243337	-0.874311		8.65	0.0176255	-0.0154875					124.009	20.7552
8.66	0.545	0.6		8.66	0.635	0.545		8.66	0.243514	-0.874466		8.66	0.0156365	-0.0147962					10.9149	1142.37
8.67	0.535	0.61		8.67	0.635	0.545		8.67	0.24367	-0.874614		8.67	0.0174505	-0.0131488					44.9305	35.6835
8.68	0.53	0.61		8.68	0.64	0.545		8.68	0.243844	-0.874746		8.68	0.0174689	-0.0152991					33.8585	1127.73
8.69	0.53	0.61		8.69	0.64	0.555		8.69	0.244019	-0.874899		8.69	0.0183627	-0.0159001					82.8483	28.0427
8.7	0.535	0.605		8.7	0.64	0.565		8.7	0.244203	-0.875058		8.7	0.0162041	-0.0158324					45.3393	927.95
8.71	0.525	0.605		8.71	0.645	0.565		8.71	0.244365	-0.875216		8.71	0.0141105	-0.0146541					30.614	14.9472
8.72	0.52	0.61		8.72	0.645	0.565		8.72	0.244506	-0.875363		8.72	0.0150043	-0.0158964					56.2452	24.4807
8.73	0.52	0.61		8.73	0.64	0.57		8.73	0.244656	-0.875522		8.73	0.0150356	-0.0169517					98.6065	60.2635
8.74	0.525	0.605		8.74	0.63	0.57		8.74	0.244806	-0.875691		8.74	0.0131495	-0.0168467					54.0481	696.392
8.75	0.52	0.615		8.75	0.625	0.57		8.75	0.244938	-0.87586		8.75	0.0114072	-0.0156498					8.63067	3.47388
8.76	0.52	0.615		8.76	0.62	0.56		8.76	0.245052	-0.876016		8.76	0.0105343	-0.0171452					27.8256	64.5697
8.77	0.53	0.605		8.77	0.625	0.575		8.77	0.245157	-0.876187		8.77	0.011772	-0.0170648					122.874	0.977544
8.78	0.53	0.61		8.78	0.62	0.585		8.78	0.245275	-0.876358		8.78	0.00960022	-0.0147713					107.528	0.97722
8.79	0.535	0.605		8.79	0.62	0.59		8.79	0.245371	-0.876506		8.79	0.00670992	-0.0151531					28.8887	1390.27
8.8	0.535	0.615		8.8	0.63	0.58		8.8	0.245438	-0.876657		8.8	0.00576989	-0.0139902					93.7487	3.13273
8.81	0.545	0.61		8.81	0.64	0.565		8.81	0.245496	-0.876797		8.81	0.00962104	-0.0148421					88.1248	1.0694
8.82	0.54	0.615		8.82	0.645	0.57		8.82	0.245592	-0.876946		8.82	0.0145127	-0.0131068					19.0965	1034.7
8.83	0.55	0.61		8.83	0.645	0.57		8.83	0.245737	-0.877077		8.83	0.0143513	-0.0141087					1.03797	0
8.84	0.535	0.61		8.84	0.645	0.565		8.84	0.245881	-0.877218		8.84	0.0143695	-0.0123916					122.04	16.1287
8.85	0.535	0.605		8.85	0.63	0.56		8.85	0.246024	-0.877342		8.85	0.0154295	-0.0141639					33.5976	14.0701
8.86	0.54	0.61		8.86	0.63	0.565		8.86	0.246179	-0.877483		8.86	0.0138653	-0.0136281					30.5538	16.545
8.87	0.54	0.605		8.87	0.64	0.565		8.87	0.246317	-0.87762		8.87	0.0128319	-0.0133959					27.292	131.976
8.88	0.55	0.61		8.88	0.64	0.565		8.88	0.246445	-0.877754		8.88	0.0146114	-0.0128703					97.2733	0.81745
8.89	0.545	0.605		8.89	0.635	0.56		8.89	0.246592	-0.877882		8.89	0.0146269	-0.0120873					116.837	520.796
8.9	0.545	0.595		8.9	0.635	0.57		8.9	0.246738	-0.878003		8.9	0.0148372	-0.0121696					0.828624	38.8119
8.91	0.54	0.585		8.91	0.635	0.58		8.91	0.246886	-0.878125		8.91	0.0127592	-0.0111825					13.9703	52.1955
8.92	0.54	0.59		8.92	0.63	0.58		8.92	0.247014	-0.878237		8.92	0.0107309	-0.0107749					101.852	829.248
8.93	0.535	0.605		8.93	0.635	0.57		8.93	0.247121	-0.878345		8.93	0.00989457	-0.0112043					16.2991	1476.17
8.94	0.535	0.605		8.94	0.63	0.565		8.94	0.24722	-0.878457		8.94	0.0128614	-0.0131835					0.774081	20.5428
8.95	0.53	0.595		8.95	0.63	0.56		8.95	0.247349	-0.878588		8.95	0.0130303	-0.0131221					102.813	102.87
8.96	0.535	0.595		8.96	0.635	0.555		8.96	0.247479	-0.87872		8.96	0.0140975	-0.0127371					0.749666	9.43585
8.97	0.535	0.585		8.97	0.625	0.545		8.97	0.24762	-0.878847		8.97	0.0160641	-0.0120813					62.0484	39.2604
8.98	0.545	0.585		8.98	0.62	0.545		8.98	0.247781	-0.878968		8.98	0.0164509	-0.0110658					0.773028	23.3997
8.99	0.55	0.585		8.99	0.62	0.545		8.99	0.247945	-0.879078		8.99	0.015532	-0.00983071					66.6349	650.158
9	0.555	0.585		9	0.615	0.545		9	0.2481	-0.879177		9	0.0155616	-0.00921085					1.10371	109.011
9.01	0.55	0.58		9.01	0.615	0.54		9.01	0.248256	-0.879269		9.01	0.0146538	-0.00859442					9.33831	8.97385
9.02	0.545	0.58		9.02	0.615	0.54		9.02	0.248403	-0.879355		9.02	0.0157866	-0.00864414					45.4109	1309.39
9.03	0.545	0.585		9.03	0.61	0.545		9.03	0.24856	-0.879441		9.03	0.0157924	-0.00919366					38.6625	5.43597
9.04	0.55	0.58		9.04	0.61	0.545		9.04	0.248718	-0.879533		9.04	0.0137586	-0.00963911					40.9432	542.489
9.05	0.54	0.565		9.05	0.605	0.545		9.05	0.248856	-0.87963		9.05	0.0137656	-0.008527					0	1.79006
9.06	0.545	0.565		9.06	0.595	0.55		9.06	0.248994	-0.879715		9.06	0.0128462	-0.00816244					21.2327	32.2392
9.07	0.53	0.57		9.07	0.58	0.55		9.07	0.249122	-0.879796		9.07	0.00984637	-0.00753893					58.3674	7.40145
9.08	0.525	0.575		9.08	0.575	0.56		9.08	0.249221	-0.879872		9.08	0.00690108	-0.00978655					8.00712	0.893342
9.09	0.525	0.56		9.09	0.575	0.57		9.09	0.24929	-0.87997		9.09	0.0037724	-0.0108446					60.6111	13.2457
9.1	0.53	0.57		9.1	0.585	0.56		9.1	0.249327	-0.880078		9.1	0.00172638	-0.00929459					83.1893	71.0339
9.11	0.525	0.565		9.11	0.585	0.565		9.11	0.249345	-0.880171		9.11	0.00589679	-0.00965263					10.1503	103.901
9.12	0.525	0.575		9.12	0.575	0.57		9.12	0.249404	-0.880268		9.12	0.00488042	-0.00970132					85.817	23.1218
9.13	0.52	0.57		9.13	0.585	0.565		9.13	0.249452	-0.880365		9.13	0.00187502	-0.0106301					17.789	12.4736
9.14	0.515	0.57		9.14	0.58	0.565		9.14	0.249471	-0.880471		9.14	0.00497505	-0.0106987					21.4316	49.5535
9.15	0.52	0.57		9.15	0.575	0.565		9.15	0.249521	-0.880578		9.15	0.00402108	-0.0112782					12.0218	37.6405
9.16	0.515	0.57		9.16	0.57	0.56		9.16	0.249561	-0.880691		9.16	0.00305242	-0.0106164					32.1114	95.9985
9.17	0.515	0.565		9.17	0.57	0.555		9.17	0.249592	-0.880797		9.17	0.0031405	-0.0112115					0.914202	898.282
9.18	0.515	0.555		9.18	0.57	0.555		9.18	0.249623	-0.880909		9.18	0.00426304	-0.0106718					31.1967	0.886095
9.19	0.5	0.555		9.19	0.565	0.555		9.19	0.249666	-0.881016		9.19	0.00430091	-0.00961617					1.73067	0.885737
9.2	0.51	0.555		9.2	0.565	0.54		9.2	0.249709	-0.881112		9.2	0.00329176	-0.0114599					13.0437	0
9.21	0.515	0.56		9.21	0.565	0.535		9.21	0.249742	-0.881226		9.21	0.00665636	-0.0101478					39.3282	174.724
9.22	0.51	0.56		9.22	0.57	0.54		9.22	0.249808	-0.881328		9.22	0.00780559	-0.00998534					42.4021	19.895
9.23	0.515	0.565		9.23	0.585	0.54		9.23	0.249886	-0.881428		9.23	0.0077312	-0.0105681					38.8817	0.691321
9.24	0.51	0.57		9.24	0.58	0.54		9.24	0.249963	-0.881533		9.24	0.0107649	-0.0103814					111.659	65.6334
9.25	0.51	0.57		9.25	0.58	0.525		9.25	0.250071	-0.881637		9.25	0.00977812	-0.0114701					21.512	25.6111
9.26	0.51	0.575		9.26	0.58	0.53		9.26	0.250169	-0.881752		9.26	0.0132362	-0.0114147					5.93246	0.687117
9.27	0.515	0.575		9.27	0.575	0.525		9.27	0.250301	-0.881866		9.27	0.0120793	-0.0118354					43.3194	0.686462
9.28	0.51	0.58		9.28	0.57	0.53		9.28	0.250422	-0.881985		9.28	0.0122262	-0.01119					0.964944	66.6768
9.29	0.505	0.575		9.29	0.565	0.54		9.29	0.250544	-0.882096		9.29	0.010057	-0.0122179					27.9484	318.007
9.3	0.5	0.565		9.3	0.57	0.545		9.3	0.250645	-0.882219		9.3	0.00675513	-0.0123062					0	42.6385
9.31	0.5	0.565		9.31	0.56	0.545		9.31	0.250712	-0.882342		9.31	0.00672042	-0.0119114					234.387	36.0822
9.32	0.5	0.58		9.32	0.565	0.54		9.32	0.25078	-0.882461		9.32	0.00465199	-0.0118902					11.4232	26.5378
9.33	0.495	0.57		9.33	0.56	0.54		9.33	0.250826	-0.88258		9.33	0.00684457	-0.0132427					45.4722	64.1458
9.34	0.49	0.56		9.34	0.565	0.555		9.34	0.250895	-0.882712		9.34	0.00580713	-0.0128576					26.9787	0.762884
9.35	0.495	0.56		9.35	0.565	0.555		9.35	0.250953	-0.882841		9.35	0.00357091	-0.0124756					0.917965	9.15903
9.36	0.485	0.565		9.36	0.565	0.56		9.36	0.250988	-0.882965		9.36	0.00360435	-0.0117829					35.7406	621.169
9.37	0.48	0.56		9.37	0.56	0.555		9.37	0.251024	-0.883083		9.37	0.00255663	-0.0135087					14.9995	4.85051
9.38	0.48	0.56		9.38	0.56	0.545		9.38	0.25105	-0.883218		9.38	0.00261142	-0.0136157					122.247	168.508
9.39	0.475	0.57		9.39	0.565	0.545		9.39	0.251076	-0.883355		9.39	0.00483394	-0.0135283					0.8222	23.771
9.4	0.46	0.575		9.4	0.565	0.56		9.4	0.251124	-0.88349		9.4	0.00592066	-0.0150866					6.91869	16.8944
9.41	0.46	0.575		9.41	0.56	0.555		9.41	0.251184	-0.883641		9.41	0.00267844	-0.0175411					116.259	1365.86
9.42	0.47	0.565		9.42	0.555	0.555		9.42	0.25121	-0.883816		9.42	0.00273466	-0.0174628					8.77204	55.726
9.43	0.465	0.56		9.43	0.555	0.555		9.43	0.251238	-0.883991		9.43	0.00170393	-0.0150905					34.3526	8.13105
9.44	0.47	0.57		9.44	0.56	0.555		9.44	0.251255	-0.884142		9.44	0.00174393	-0.0152201					8.8844	45.6684
9.45	0.47	0.57		9.45	0.565	0.55		9.45	0.251272	-0.884294		9.45	0.00284842	-0.015417					0.90469	4.49284
9.46	0.47	0.57		9.46	0.565	0.555		9.46	0.251301	-0.884448		9.46	0.00499982	-0.0153364					24.5063	3.62211
9.47	0.475	0.57		9.47	0.56	0.555		9.47	0.251351	-0.884601		9.47	0.00393269	-0.0152497					63.5279	18.9665
9.48	0.475	0.565		9.48	0.555	0.545		9.48	0.25139	-0.884754		9.48	0.0028925	-0.0145085					9.06756	1.10144
9.49	0.48	0.575		9.49	0.555	0.545		9.49	0.251419	-0.884899		9.49	0.00404738	-0.0139419					15.6668	1373.35
9.5	0.475	0.585		9.5	0.57	0.55		9.5	0.251459	-0.885038		9.5	0.00407168	-0.0141568					0.997679	1.07818
9.51	0.465	0.585		9.51	0.57	0.55		9.51	0.2515	-0.88518		9.51	0.00610927	-0.0156768					27.1999	30.7781
9.52	0.455	0.58		9.52	0.57	0.56		9.52	0.251561	-0.885337		9.52	0.0061251	-0.0169255					136.119	95.607
9.53	0.46	0.59		9.53	0.565	0.565		9.53	0.251623	-0.885506		9.53	0.00398354	-0.0177365					28.408	85.467
9.54	0.455	0.585		9.54	0.57	0.56		9.54	0.251662	-0.885683		9.54	0.0019245	-0.017871					65.777	49.5833
9.55	0.445	0.585		9.55	0.58	0.57		9.55	0.251682	-0.885862		9.55	0.00402628	-0.0180323					32.0972	0.913017
9.56	0.455	0.57		9.56	0.575	0.58		9.56	0.251722	-0.886042		9.56	0.00396773	-0.0193409					26.5047	119.501
9.57	0.46	0.56		9.57	0.565	0.58		9.57	0.251762	-0.886236		9.57	0.000943372	-0.0164916					10.3114	45.8406
9.58	0.47	0.555		9.58	0.56	0.58		9.58	0.251771	-0.886401		9.58	-0.00108269	-0.0147776					117.718	30.2615
9.59	0.475	0.55		9.59	0.56	0.6		9.59	0.25176	-0.886548		9.59	-0.00206907	-0.0128891					8.94878	0.909953
9.6	0.47	0.545		9.6	0.565	0.6		9.6	0.251739	-0.886677		9.6	-0.005965	-0.0117106					96.8618	21.6096
9.61	0.475	0.545		9.61	0.57	0.595		9.61	0.25168	-0.886794		9.61	-0.00486671	-0.01179					20.1562	60.8139
9.62	0.47	0.54		9.62	0.565	0.6		9.62	0.251631	-0.886912		9.62	-0.00281868	-0.0111119					23.0153	0.905018
9.63	0.47	0.535		9.63	0.555	0.59		9.63	0.251603	-0.887023		9.63	-0.00477546	-0.0111956					0.948441	37.0685
9.64	0.48	0.525		9.64	0.545	0.6		9.64	0.251555	-0.887135		9.64	-0.00486152	-0.0106416					113.722	0.897178
9.65	0.48	0.525		9.65	0.545	0.59		9.65	0.251507	-0.887242		9.65	-0.00891823	-0.00828613					8.79183	128.32
9.66	0.48	0.53		9.66	0.55	0.59		9.66	0.251417	-0.887325		9.66	-0.00691214	-0.00822102					13.9692	14.5175
9.67	0.47	0.545		9.67	0.545	0.59		9.67	0.251348	-0.887407		9.67	-0.00578925	-0.00868846					23.3553	281.834
9.68	0.465	0.545		9.68	0.555	0.59		9.68	0.25129	-0.887494		9.68	-0.00681998	-0.0114128					40.7556	15.2829
9.69	0.465	0.55		9.69	0.55	0.595		9.69	0.251222	-0.887608		9.69	-0.00462711	-0.0119977					0.869551	0.877214
9.7	0.475	0.55		9.7	0.555	0.585		9.7	0.251176	-0.887728		9.7	-0.00663286	-0.0124329					33.7031	38.2296
9.71	0.475	0.545		9.71	0.555	0.59		9.71	0.25111	-0.887852		9.71	-0.00353691	-0.0111002					5.43879	57.3273
9.72	0.475	0.525		9.72	0.555	0.585		9.72	0.251074	-0.887963		9.72	-0.0045068	-0.0105569					1.06119	45.418
9.73	0.48	0.53		9.73	0.56	0.58		9.73	0.251029	-0.888069		9.73	-0.00347832	-0.00846163					124.952	24.3654
9.74	0.475	0.53		9.74	0.56	0.585		9.74	0.250994	-0.888153		9.74	-0.00137923	-0.00831544					69.6633	54.0805
9.75	0.48	0.535		9.75	0.565	0.595		9.75	0.250981	-0.888237		9.75	-0.00236797	-0.00890164					0.914989	953.36
9.76	0.48	0.525		9.76	0.565	0.59		9.76	0.250957	-0.888326		9.76	-0.00328372	-0.00872448					3.53046	9.46569
9.77	0.485	0.53		9.77	0.555	0.595		9.77	0.250924	-0.888413		9.77	-0.00225787	-0.00762852					77.167	24.0128
9.78	0.485	0.515		9.78	0.57	0.59		9.78	0.250901	-0.888489		9.78	-0.00531003	-0.00749094					0.89739	10.4271
9.79	0.495	0.52		9.79	0.575	0.595		9.79	0.250848	-0.888564		9.79	-0.00118726	-0.00587923					7.44148	104.755
9.8	0.49	0.525		9.8	0.575	0.59		9.8	0.250837	-0.888623		9.8	-0.00113967	-0.00515761					21.6903	0.939192
9.81	0.49	0.54		9.81	0.57	0.585		9.81	0.250825	-0.888674		9.81	-0.000131706	-0.00626659					0.862425	8.13174
9.82	0.495	0.535		9.82	0.57	0.6		9.82	0.250824	-0.888737		9.82	-0.000123299	-0.00776851					50.2934	1.09915
9.83	0.5	0.535		9.83	0.565	0.6		9.83	0.250823	-0.888815		9.83	-0.00306027	-0.00665224					34.0051	1329.94
9.84	0.5	0.53		9.84	0.565	0.6		9.84	0.250792	-0.888881		9.84	-0.00405514	-0.0060281					15.2697	0.930609
9.85	0.485	0.535		9.85	0.55	0.6		9.85	0.250751	-0.888942		9.85	-0.00403299	-0.00548091					24.135	34.5156
9.86	0.49	0.54		9.86	0.555	0.59		9.86	0.250711	-0.888996		9.86	-0.00715987	-0.00770507					99.6074	3.49365
9.87	0.49	0.54		9.87	0.565	0.59		9.87	0.250639	-0.889073		9.87	-0.00410041	-0.0075681					55.2486	0.903249
9.88	0.495	0.535		9.88	0.555	0.595		9.88	0.250598	-0.889149		9.88	-0.00199695	-0.0075467					23.5139	27.188
9.89	0.495	0.53		9.89	0.565	0.605		9.89	0.250579	-0.889225		9.89	-0.00504711	-0.00646209					0.942497	94.9873
9.9	0.505	0.525		9.9	0.56	0.6		9.9	0.250528	-0.889289		9.9	-0.00486654	-0.00594729					27.9547	12.4538
9.91	0.505	0.52		9.91	0.565	0.585		9.91	0.250479	-0.889349		9.91	-0.00490033	-0.00426735					3.52106	611.252
9.92	0.52	0.51		9.92	0.565	0.585		9.92	0.25043	-0.889391		9.92	-0.00088302	-0.00372242					15.5828	29.0342
9.93	0.52	0.515		9.93	0.565	0.58		9.93	0.250422	-0.889429		9.93	-0.000876586	-0.00103709					32.1374	1202.8
9.94	0.52	0.515		9.94	0.57	0.58		9.94	0.250413	-0.889439		9.94	0.00015517	-0.00155251					14.0428	69.3288
9.95	0.52	0.51		9.95	0.57	0.59		9.95	0.250414	-0.889454		9.95	0.00118334	-0.0015678					91.3424	2.72134
9.96	0.525	0.51		9.96	0.57	0.585		9.96	0.250426	-0.88947		9.96	-0.0008083	-0.00101358					22.0812	42.3869
9.97	0.515	0.505		9.97	0.57	0.575		9.97	0.250418	-0.88948		9.97	0.000195901	-0.000494626					63.1871	8.56037
9.98	0.515	0.51		9.98	0.565	0.57		9.98	0.25042	-0.889485		9.98	0.0022425	-0.00102347					9.9006	135.562
9.99	0.51	0.51		9.99	0.57	0.565		9.99	0.250442	-0.889495		9.99	0.00225533	-0.00157699					1.99738	20.2376
10	0.505	0.505		10	0.575	0.565		10	0.250465	-0.889511		10	0.00433106	-0.00213107					114.553	20.3584
10.01	0.515	0.51		10.01	0.58	0.565		10.01	0.250508	-0.889532		10.01	0.00533717	-0.00213672					2.81721	1.81493
10.02	0.51	0.515		10.02	0.58	0.565		10.02	0.250562	-0.889554		10.02	0.00631829	-0.001592					44.7791	1.84398
10.03	0.505	0.515		10.03	0.58	0.57		10.03	0.250625	-0.88957		10.03	0.00630719	-0.00262167					0.914492	34.051
10.04	0.515	0.52		10.04	0.58	0.57		10.04	0.250688	-0.889596		10.04	0.00525401	-0.003186					19.6772	16.282
10.05	0.51	0.52		10.05	0.58	0.57		10.05	0.25074	-0.889628		10.05	0.0052417	-0.00258436					49.1638	11.8554
10.06	0.52	0.52		10.06	0.575	0.58		10.06	0.250793	-0.889654		10.06	0.00523322	-0.00312555					27.6352	71.9263
10.07	0.52	0.525		10.07	0.575	0.575		10.07	0.250845	-0.889685		10.07	0.0021815	-0.00207449					31.5898	43.5678
10.08	0.52	0.53		10.08	0.59	0.575		10.08	0.250867	-0.889706		10.08	0.00319666	-0.00254644					10.9692	3.51423
10.09	0.525	0.53		10.09	0.575	0.56		10.09	0.250899	-0.889731		10.09	0.00612759	-0.00303957					18.0264	18.2912
10.1	0.525	0.525		10.1	0.555	0.55		10.1	0.25096	-0.889762		10.1	0.00633543	-0.0025124					72.2058	48.8577
10.11	0.535	0.52		10.11	0.56	0.545		10.11	0.251024	-0.889787		10.11	0.00437981	-0.00201122					18.7479	42.3846
10.12	0.52	0.515		10.12	0.56	0.55		10.12	0.251067	-0.889807		10.12	0.00652923	-0.000512495					107.119	50.186
10.13	0.52	0.52		10.13	0.57	0.545		10.13	0.251133	-0.889812		10.13	0.00540351	-0.00153791					6.62444	144.179
10.14	0.535	0.515		10.14	0.565	0.545		10.14	0.251187	-0.889827		10.14	0.00854251	-0.00202606					47.0343	31.8997
10.15	0.525	0.51		10.15	0.56	0.535		10.15	0.251272	-0.889848		10.15	0.00750568	2.95654e-06					5.20531	6.69113
10.16	0.52	0.515		10.16	0.555	0.525		10.16	0.251347	-0.889848		10.16	0.00872393	-0.000486679					0.947624	0.878529
10.17	0.525	0.515		10.17	0.555	0.52		10.17	0.251435	-0.889852		10.17	0.00996227	-0.00149744					42.301	22.0917
10.18	0.53	0.51		10.18	0.555	0.52		10.18	0.251534	-0.889867		10.18	0.0111022	-0.00096342					23.1843	48.3245
10.19	0.52	0.52		10.19	0.55	0.52		10.19	0.251645	-0.889877		10.19	0.0110795	1.78215e-05					0.89359	1290.32
10.2	0.52	0.515		10.2	0.545	0.52		10.2	0.251756	-0.889877		10.2	0.0100065	-0.00200317					110.973	19.2893
10.21	0.515	0.52		10.21	0.545	0.52		10.21	0.251856	-0.889897		10.21	0.0089228	-0.00151037					22.9682	23.8073
10.22	0.52	0.525		10.22	0.555	0.52		10.22	0.251945	-0.889912		10.22	0.00890251	-0.00250835					47.1069	1.00445
10.23	0.53	0.53		10.23	0.56	0.52		10.23	0.252034	-0.889937		10.23	0.0110323	-0.0024714					115.758	59.2339
10.24	0.53	0.53		10.24	0.56	0.525		10.24	0.252145	-0.889962		10.24	0.0120545	-0.00194342					64.599	19.7934
10.25	0.53	0.525		10.25	0.565	0.54		10.25	0.252265	-0.889981		10.25	0.0108635	-0.00193559					46.5415	9.63097
10.26	0.52	0.52		10.26	0.57	0.54		10.26	0.252374	-0.890001		10.26	0.00844071	-0.00144633					8.69108	6.28166
10.27	0.535	0.505		10.27	0.56	0.535		10.27	0.252458	-0.890015		10.27	0.0094435	-0.00195858					12.8031	237.99
10.28	0.53	0.52		10.28	0.565	0.54		10.28	0.252553	-0.890035		10.28	0.00851276	0.00104121					61.1667	2.70378
10.29	0.52	0.53		10.29	0.575	0.535		10.29	0.252638	-0.890024		10.29	0.00839791	-0.000941615					18.9746	0.915781
10.3	0.52	0.53		10.3	0.57	0.53		10.3	0.252722	-0.890034		10.3	0.0115239	-0.00291814					7.47458	28.6044
10.31	0.51	0.52		10.31	0.57	0.53		10.31	0.252837	-0.890063		10.31	0.0116214	-0.00290835					44.5569	33.0791
10.32	0.51	0.52		10.32	0.56	0.525		10.32	0.252953	-0.890092		10.32	0.0115945	-0.00296724					1.65141	27.902
10.33	0.505	0.525		10.33	0.575	0.525		10.33	0.253069	-0.890122		10.33	0.0106704	-0.00295345					87.9164	44.4828
10.34	0.51	0.52		10.34	0.58	0.525		10.34	0.253176	-0.890151		10.34	0.0137096	-0.00395343					39.1879	10.7877
10.35	0.505	0.52		10.35	0.585	0.535		10.35	0.253313	-0.890191		10.35	0.0146649	-0.00293545					107.046	19.1782
10.36	0.505	0.525		10.36	0.595	0.54		10.36	0.25346	-0.89022		10.36	0.0133124	-0.00344323					37.3753	1328.28
10.37	0.5	0.515		10.37	0.585	0.535		10.37	0.253593	-0.890254		10.37	0.0140883	-0.00391586					80.9835	23.0303
10.38	0.5	0.51		10.38	0.58	0.535		10.38	0.253734	-0.890294		10.38	0.0132581	-0.00345598					121.722	112.066
10.39	0.505	0.495		10.39	0.59	0.53		10.39	0.253866	-0.890328		10.39	0.012239	-0.00295889					1.03021	0.928896
10.4	0.515	0.495		10.4	0.585	0.545		10.4	0.253989	-0.890358		10.4	0.0152933	-0.000878804					22.9344	63.8233
10.41	0.51	0.495		10.41	0.575	0.545		10.41	0.254141	-0.890366		10.41	0.0109144	0.000138856					0.992645	10.6574
10.42	0.515	0.5		10.42	0.57	0.555		10.42	0.254251	-0.890365		10.42	0.00892125	-0.000379282					134.523	0.923485
10.43	0.5	0.5		10.43	0.565	0.565		10.43	0.25434	-0.890369		10.43	0.00572968	-0.000382566					20.3422	3.5591
10.44	0.495	0.5		10.44	0.565	0.55		10.44	0.254397	-0.890373		10.44	0.00259642	-0.00195406					54.7945	15.1215
10.45	0.49	0.5		10.45	0.555	0.555		10.45	0.254423	-0.890392		10.45	0.00581925	-0.00249919					28.3261	0.914261
10.46	0.49	0.5		10.46	0.545	0.55		10.46	0.254481	-0.890417		10.46	0.00266364	-0.00303488					43.934	1209.81
10.47	0.495	0.51		10.47	0.54	0.555		10.47	0.254508	-0.890448		10.47	0.00162768	-0.00300013					37.8577	36.2308
10.48	0.5	0.505		10.48	0.535	0.555		10.48	0.254524	-0.890478		10.48	-0.00053493	-0.00345161					2.32508	21.3346
10.49	0.49	0.51		10.49	0.535	0.545		10.49	0.254519	-0.890512		10.49	-0.00161102	-0.00243004					10.6935	1.19958
10.5	0.49	0.5		10.5	0.52	0.545		10.5	0.254503	-0.890536		10.5	0.000596455	-0.00401453					0.805546	66.3801
10.51	0.48	0.505		10.51	0.515	0.545		10.51	0.254509	-0.890577		10.51	-0.00277481	-0.00299582					106.184	0
10.52	0.49	0.5		10.52	0.52	0.54		10.52	0.254481	-0.890607		10.52	-0.00391817	-0.00457523					4.31515	0.599388
10.53	0.5	0.5		10.53	0.525	0.545		10.53	0.254442	-0.890652		10.53	-0.00161627	-0.00299021					119.439	144.994
10.54	0.5	0.495		10.54	0.515	0.545		10.54	0.254426	-0.890682		10.54	-0.00155518	-0.00192229					6.33698	39.7434
10.55	0.5	0.5		10.55	0.515	0.56		10.55	0.25441	-0.890701		10.55	-0.00385305	-0.00142539					1.89729	963.481
10.56	0.5	0.5		10.56	0.52	0.555		10.56	0.254372	-0.890716		10.56	-0.00706192	-0.00189356					2.82953	1.63723
10.57	0.5	0.495		10.57	0.52	0.555		10.57	0.254301	-0.890735		10.57	-0.00478547	-0.00185671					35.4656	18.4138
10.58	0.5	0.5		10.58	0.52	0.545		10.58	0.254253	-0.890753		10.58	-0.00474826	-0.00136154					3.52364	1.07919
10.59	0.495	0.505		10.59	0.525	0.55		10.59	0.254206	-0.890767		10.59	-0.00255798	-0.00185601					14.4498	136.256
10.6	0.495	0.51		10.6	0.52	0.555		10.6	0.25418	-0.890785		10.6	-0.00248755	-0.00282952					195.307	62.6083
10.61	0.495	0.5		10.61	0.515	0.55		10.61	0.254155	-0.890814		10.61	-0.00468476	-0.00331777					0.903013	31.9456
10.62	0.49	0.505		10.62	0.51	0.54		10.62	0.254108	-0.890847		10.62	-0.00473773	-0.00232241					55.3247	67.078
10.63	0.485	0.505		10.63	0.52	0.535		10.63	0.254061	-0.89087		10.63	-0.00366499	-0.00334499					31.2883	715.717
10.64	0.485	0.495		10.64	0.52	0.525		10.64	0.254024	-0.890903		10.64	-0.00018024	-0.00387061					9.00715	14.8246
10.65	0.48	0.505		10.65	0.51	0.535		10.65	0.254022	-0.890942		10.65	0.00214828	-0.00287837					37.0786	50.1891
10.66	0.48	0.515		10.66	0.515	0.525		10.66	0.254044	-0.890971		10.66	-0.00249206	-0.00436676					28.4732	31.8827
10.67	0.475	0.52		10.67	0.515	0.535		10.67	0.254019	-0.891015		10.67	0.000993483	-0.00530663					14.5232	24.9728
10.68	0.47	0.515		10.68	0.525	0.52		10.68	0.254029	-0.891068		10.68	-0.00128629	-0.00628417					6.89243	4.87333
10.69	0.47	0.52		10.69	0.525	0.525		10.69	0.254016	-0.891131		10.69	0.00450162	-0.00634185					136.597	0
10.7	0.46	0.51		10.7	0.525	0.525		10.7	0.254061	-0.891194		10.7	0.00334619	-0.00673205					10.7377	86.0951
10.71	0.46	0.51		10.71	0.54	0.52		10.71	0.254095	-0.891261		10.71	0.00334668	-0.00689123					26.428	8.24285
10.72	0.455	0.51		10.72	0.56	0.53		10.72	0.254128	-0.89133		10.72	0.00783065	-0.00682963					4.85637	37.7027
10.73	0.465	0.5		10.73	0.565	0.535		10.73	0.254206	-0.891398		10.73	0.00971697	-0.00734984					17.5478	9.89834
10.74	0.47	0.495		10.74	0.565	0.535		10.74	0.254303	-0.891472		10.74	0.00957936	-0.00523362					34.7522	47.3486
10.75	0.465	0.5		10.75	0.565	0.525		10.75	0.254399	-0.891524		10.75	0.00958125	-0.00416785					28.3312	17.1903
10.76	0.46	0.5		10.76	0.565	0.515		10.76	0.254495	-0.891566		10.76	0.0118593	-0.00518576					20.6826	82.8673
10.77	0.465	0.49		10.77	0.56	0.51		10.77	0.254614	-0.891618		10.77	0.0141934	-0.00570549					0.87048	54.0321
10.78	0.475	0.49		10.78	0.565	0.505		10.78	0.254756	-0.891675		10.78	0.0143277	-0.00416557					0.87011	141.033
10.79	0.475	0.48		10.79	0.565	0.51		10.79	0.254899	-0.891717		10.79	0.0165375	-0.00307673					90.2529	23.3258
10.8	0.47	0.475		10.8	0.565	0.5		10.8	0.255064	-0.891747		10.8	0.0152617	-0.00206503					0.881981	31.923
10.81	0.47	0.475		10.81	0.565	0.505		10.81	0.255217	-0.891768		10.81	0.0176918	-0.00207562					7.31337	53.485
10.82	0.465	0.465		10.82	0.575	0.505		10.82	0.255394	-0.891789		10.82	0.0164086	-0.00205329					13.9838	15.4583
10.83	0.455	0.465		10.83	0.59	0.515		10.83	0.255558	-0.891809		10.83	0.0183754	-0.00155823					104.197	15.4267
10.84	0.465	0.46		10.84	0.595	0.505		10.84	0.255742	-0.891825		10.84	0.0188254	-0.00271239					130.509	12.3061
10.85	0.465	0.465		10.85	0.595	0.52		10.85	0.25593	-0.891852		10.85	0.0221468	-0.00104964					24.9266	0.88645
10.86	0.465	0.48		10.86	0.595	0.52		10.86	0.256151	-0.891862		10.86	0.0184919	-0.0015689					128.877	0.884733
10.87	0.465	0.48		10.87	0.595	0.52		10.87	0.256336	-0.891878		10.87	0.0184438	-0.00309911					36.5426	0.884662
10.88	0.465	0.495		10.88	0.58	0.525		10.88	0.256521	-0.891909		10.88	0.0183999	-0.00305537					41.6052	63.1812
10.89	0.46	0.495		10.89	0.575	0.525		10.89	0.256705	-0.89194		10.89	0.0142852	-0.00449031					22.646	55.1753
10.9	0.465	0.49		10.9	0.58	0.525		10.9	0.256848	-0.891985		10.9	0.0132653	-0.00502885					24.6827	102.837
10.91	0.46	0.485		10.91	0.59	0.52		10.91	0.25698	-0.892035		10.91	0.014243	-0.00399657					80.5645	0.884559
10.92	0.465	0.49		10.92	0.59	0.525		10.92	0.257123	-0.892075		10.92	0.0173159	-0.00404295					34.3594	1178.77
10.93	0.44	0.49		10.93	0.59	0.52		10.93	0.257296	-0.892115		10.93	0.016115	-0.00392381					0.837247	16.225
10.94	0.435	0.49		10.94	0.595	0.52		10.94	0.257457	-0.892155		10.94	0.0172577	-0.00676253					34.1078	42.9559
10.95	0.43	0.48		10.95	0.595	0.52		10.95	0.25763	-0.892222		10.95	0.0181714	-0.00731005					93.5662	0.910226
10.96	0.43	0.475		10.96	0.585	0.525		10.96	0.257811	-0.892295		10.96	0.0181468	-0.00685272					30.0414	89.9796
10.97	0.435	0.485		10.97	0.6	0.52		10.97	0.257993	-0.892364		10.97	0.0150175	-0.00635074					31.3654	88.3273
10.98	0.45	0.48		10.98	0.6	0.52		10.98	0.258143	-0.892427		10.98	0.0190137	-0.00670794					13.5464	18.6447
10.99	0.455	0.485		10.99	0.595	0.515		10.99	0.258333	-0.892494		10.99	0.018985	-0.00449316					8.68714	79.8028
11	0.45	0.5		11	0.595	0.515		11	0.258523	-0.892539		11	0.0191867	-0.00442308					0	0.872516
11.01	0.445	0.495		11.01	0.595	0.515		11.01	0.258715	-0.892584		11.01	0.019147	-0.00634448					0.599388	86.9412
11.02	0.445	0.485		11.02	0.595	0.51		11.02	0.258906	-0.892647		11.02	0.0191126	-0.00639662					28.6757	37.2394
11.03	0.44	0.475		11.03	0.59	0.505		11.03	0.259097	-0.892711		11.03	0.0202771	-0.00541073					17.7876	6.49101
11.04	0.46	0.475		11.04	0.595	0.5		11.04	0.2593	-0.892765		11.04	0.0204916	-0.00493571					29.6593	40.8943
11.05	0.46	0.48		11.05	0.595	0.505		11.05	0.259505	-0.892814		11.05	0.0226321	-0.00275846					11.9297	100.459
11.06	0.455	0.485		11.06	0.6	0.505		11.06	0.259731	-0.892842		11.06	0.0213502	-0.00325977					40.7873	77.1818
11.07	0.45	0.485		11.07	0.595	0.505		11.07	0.259945	-0.892875		11.07	0.0222408	-0.00433193					46.0412	17.9422
11.08	0.43	0.49		11.08	0.59	0.495		11.08	0.260167	-0.892918		11.08	0.0212591	-0.00490409					8.97986	33.2027
11.09	0.42	0.495		11.09	0.59	0.485		11.09	0.26038	-0.892967		11.09	0.0227602	-0.00766135					17.7069	30.3625
11.1	0.405	0.495		11.1	0.585	0.485		11.1	0.260607	-0.893044		11.1	0.0252662	-0.00926471					13.1008	0.851352
11.11	0.405	0.495		11.11	0.575	0.505		11.11	0.26086	-0.893136		11.11	0.0242415	-0.0110211					37.6616	31.7872
11.12	0.395	0.5		11.12	0.58	0.505		11.12	0.261103	-0.893246		11.12	0.0172254	-0.0110011					32.389	3.80337
11.13	0.405	0.525		11.13	0.58	0.5		11.13	0.261275	-0.893356		11.13	0.0181825	-0.012727					66.5869	49.2275
11.14	0.42	0.51		11.14	0.575	0.495		11.14	0.261457	-0.893484		11.14	0.0193921	-0.0135828					22.7717	20.0747
11.15	0.42	0.505		11.15	0.575	0.5		11.15	0.261651	-0.89362		11.15	0.0196108	-0.0103532					24.1186	20.0203
11.16	0.41	0.515		11.16	0.58	0.5		11.16	0.261847	-0.893723		11.16	0.0183332	-0.00985282					35.501	0.995679
11.17	0.405	0.515		11.17	0.575	0.505		11.17	0.26203	-0.893822		11.17	0.0192948	-0.0119114					63.8887	1329.36
11.18	0.41	0.52		11.18	0.575	0.5		11.18	0.262223	-0.893941		11.18	0.0170524	-0.0125125					66.6965	57.6668
11.19	0.395	0.515		11.19	0.58	0.505		11.19	0.262393	-0.894066		11.19	0.0182585	-0.0122879					23.188	28.7474
11.2	0.39	0.525		11.2	0.57	0.505		11.2	0.262576	-0.894189		11.2	0.0179891	-0.0137538					51.5098	13.2793
11.21	0.395	0.535		11.21	0.575	0.525		11.21	0.262756	-0.894326		11.21	0.0159402	-0.0151673					85.1962	75.2461
11.22	0.395	0.54		11.22	0.57	0.515		11.22	0.262915	-0.894478		11.22	0.0121832	-0.0152901					0.882897	5.23729
11.23	0.395	0.53		11.23	0.565	0.51		11.23	0.263037	-0.894631		11.23	0.0135325	-0.0156302					21.8976	15.6685
11.24	0.39	0.535		11.24	0.57	0.495		11.24	0.263172	-0.894787		11.24	0.0137096	-0.0146839					9.7326	50.4593
11.25	0.37	0.54		11.25	0.57	0.49		11.25	0.26331	-0.894934		11.25	0.0183965	-0.0157454					69.9391	0
11.26	0.36	0.53		11.26	0.585	0.485		11.26	0.263494	-0.895091		11.26	0.0196368	-0.0187844					44.722	0.599688
11.27	0.35	0.53		11.27	0.595	0.48		11.27	0.26369	-0.895279		11.27	0.0238404	-0.019284					79.6277	1.51991
11.28	0.35	0.525		11.28	0.595	0.48		11.28	0.263928	-0.895472		11.28	0.0269971	-0.020697					74.7273	11.3258
11.29	0.36	0.53		11.29	0.585	0.475		11.29	0.264198	-0.895679		11.29	0.0269366	-0.0201737					20.4191	151.034
11.3	0.36	0.535		11.3	0.595	0.475		11.3	0.264468	-0.895881		11.3	0.026266	-0.0190203					23.8934	0.689945
11.31	0.365	0.53		11.31	0.59	0.48		11.31	0.26473	-0.896071		11.31	0.0281255	-0.0192991					24.519	212.03
11.32	0.37	0.525		11.32	0.59	0.48		11.32	0.265012	-0.896264		11.32	0.0257983	-0.0181114					22.2897	1334.02
11.33	0.38	0.535		11.33	0.6	0.48		11.33	0.26527	-0.896445		11.33	0.0257465	-0.0169183					30.6324	49.1728
11.34	0.4	0.52		11.34	0.615	0.485		11.34	0.265527	-0.896614		11.34	0.0275794	-0.0163198					3.44673	105.425
11.35	0.405	0.51		11.35	0.615	0.485		11.35	0.265803	-0.896778		11.35	0.028978	-0.0124175					102.748	0
11.36	0.42	0.51		11.36	0.61	0.48		11.36	0.266093	-0.896902		11.36	0.0289184	-0.0108298					131.843	39.0149
11.37	0.42	0.51		11.37	0.61	0.48		11.37	0.266382	-0.89701		11.37	0.0292363	-0.00902529					26.5065	1030.72
11.38	0.42	0.525		11.38	0.61	0.47		11.38	0.266674	-0.8971		11.38	0.0291772	-0.00898108					44.7377	22.748
11.39	0.405	0.525		11.39	0.61	0.475		11.39	0.266966	-0.89719		11.39	0.0317514	-0.010184					87.202	1210.07
11.4	0.4	0.52		11.4	0.61	0.47		11.4	0.267283	-0.897292		11.4	0.030365	-0.011928					133.072	34.2572
11.41	0.41	0.51		11.41	0.61	0.47		11.41	0.267587	-0.897411		11.41	0.0316273	-0.0120351					50.0939	7.60412
11.42	0.41	0.505		11.42	0.6	0.47		11.42	0.267903	-0.897532		11.42	0.0315785	-0.00990089					38.2217	104.432
11.43	0.4	0.51		11.43	0.605	0.465		11.43	0.268219	-0.897631		11.43	0.0296886	-0.0094297					0.943579	22.4523
11.44	0.4	0.505		11.44	0.615	0.465		11.44	0.268516	-0.897725		11.44	0.0319059	-0.0110323					100.83	36.8031
11.45	0.4	0.495		11.45	0.62	0.455		11.45	0.268835	-0.897835		11.45	0.0336675	-0.0105347					5.65464	0
11.46	0.38	0.495		11.46	0.635	0.45		11.46	0.269172	-0.89794		11.46	0.0372549	-0.00959298					12.1139	68.696
11.47	0.37	0.49		11.47	0.635	0.45		11.47	0.269544	-0.898036		11.47	0.0411816	-0.0121326					39.2673	858.693
11.48	0.37	0.5		11.48	0.63	0.45		11.48	0.269956	-0.898158		11.48	0.0410967	-0.0129784					21.1049	67.8383
11.49	0.36	0.5		11.49	0.635	0.45		11.49	0.270367	-0.898288		11.49	0.040153	-0.0137744					53.9656	0.897366
11.5	0.36	0.5		11.5	0.64	0.445		11.5	0.270769	-0.898425		11.5	0.0409393	-0.0151117					0.913548	2.61897
11.51	0.365	0.5		11.51	0.64	0.45		11.51	0.271178	-0.898576		11.51	0.0431179	-0.0151148					0.909424	2.53844
11.52	0.35	0.495		11.52	0.645	0.455		11.52	0.271609	-0.898728		11.52	0.0416037	-0.014344					0.909011	43.7727
11.53	0.365	0.49		11.53	0.65	0.47		11.53	0.272025	-0.898871		11.53	0.0409784	-0.0160771					7.09762	16.4982
11.54	0.37	0.485		11.54	0.65	0.46		11.54	0.272435	-0.899032		11.54	0.0376723	-0.0135632					21.5288	7.45528
11.55	0.37	0.485		11.55	0.66	0.465		11.55	0.272812	-0.899167		11.55	0.0403035	-0.0124161					1.04635	30.3789
11.56	0.365	0.485		11.56	0.655	0.46		11.56	0.273215	-0.899292		11.56	0.0405077	-0.0123338					9.60017	89.5004
11.57	0.355	0.475		11.57	0.655	0.46		11.57	0.27362	-0.899415		11.57	0.0409732	-0.0129543					34.9296	29.8428
11.58	0.355	0.475		11.58	0.65	0.47		11.58	0.27403	-0.899544		11.58	0.0408994	-0.0133612					119.767	52.8692
11.59	0.35	0.47		11.59	0.645	0.47		11.59	0.274439	-0.899678		11.59	0.0373287	-0.0133319					28.485	1100.02
11.6	0.345	0.47		11.6	0.635	0.475		11.6	0.274812	-0.899811		11.6	0.0364366	-0.0135266					29.21	0.991958
11.61	0.35	0.47		11.61	0.635	0.475		11.61	0.275176	-0.899947		11.61	0.0333632	-0.0142381					117.515	41.5913
11.62	0.345	0.47		11.62	0.635	0.485		11.62	0.27551	-0.900089		11.62	0.0333437	-0.0134246					113.16	35.3684
11.63	0.34	0.465		11.63	0.635	0.48		11.63	0.275843	-0.900223		11.63	0.030742	-0.0141498					21.6178	23.44
11.64	0.345	0.465		11.64	0.635	0.485		11.64	0.276151	-0.900365		11.64	0.0319901	-0.014289					81.058	66.7022
11.65	0.345	0.45		11.65	0.63	0.47		11.65	0.276471	-0.900508		11.65	0.0306985	-0.0135014					73.8274	6.55403
11.66	0.32	0.45		11.66	0.63	0.47		11.66	0.276778	-0.900643		11.66	0.0336983	-0.0119945					28.5381	25.2748
11.67	0.32	0.455		11.67	0.625	0.47		11.67	0.277115	-0.900763		11.67	0.0336508	-0.0158191					17.7711	33.7385
11.68	0.335	0.455		11.68	0.65	0.475		11.68	0.277451	-0.900921		11.68	0.0327164	-0.0163088					37.915	1174.78
11.69	0.345	0.45		11.69	0.66	0.475		11.69	0.277778	-0.901084		11.69	0.0356476	-0.0139239					0.826097	81.9206
11.7	0.335	0.46		11.7	0.66	0.46		11.7	0.278135	-0.901223		11.7	0.0372537	-0.0119859					0.110886	0.949428
11.71	0.325	0.46		11.71	0.66	0.465		11.71	0.278507	-0.901343		11.71	0.0412044	-0.0143816					41.6623	47.7012
11.72	0.325	0.45		11.72	0.65	0.465		11.72	0.278919	-0.901487		11.72	0.039789	-0.0159338					41.6793	1177.19
11.73	0.335	0.44		11.73	0.655	0.47		11.73	0.279317	-0.901646		11.73	0.0380774	-0.0148683					100.077	0
11.74	0.32	0.435		11.74	0.66	0.475		11.74	0.279698	-0.901795		11.74	0.0375127	-0.0123033					73.403	0
11.75	0.305	0.42		11.75	0.655	0.48		11.75	0.280073	-0.901918		11.75	0.0369631	-0.0141483					18.4357	66.4643
11.76	0.295	0.41		11.76	0.645	0.49		11.76	0.280443	-0.902059		11.76	0.0347973	-0.0150606					130.332	157.743
11.77	0.3	0.405		11.77	0.65	0.485		11.77	0.280791	-0.90221		11.77	0.0305696	-0.0156967					11.1793	1.99636
11.78	0.295	0.4		11.78	0.645	0.49		11.78	0.281096	-0.902367		11.78	0.0326483	-0.014127					0.935954	24.6443
11.79	0.3	0.4		11.79	0.65	0.485		11.79	0.281423	-0.902508		11.79	0.0305364	-0.0144262					53.5201	38.5273
11.8	0.27	0.395		11.8	0.65	0.495		11.8	0.281728	-0.902652		11.8	0.0326342	-0.0134563					14.9496	89.1757
11.81	0.265	0.39		11.81	0.65	0.495		11.81	0.282055	-0.902787		11.81	0.0301238	-0.0185203					108.722	222.271
11.82	0.26	0.38		11.82	0.65	0.5		11.82	0.282356	-0.902972		11.82	0.0301016	-0.0188664					0.928531	11.3795
11.83	0.25	0.4		11.83	0.635	0.5		11.83	0.282657	-0.903161		11.83	0.0288648	-0.0186097					29.0112	78.6243
11.84	0.23	0.405		11.84	0.625	0.5		11.84	0.282946	-0.903347		11.84	0.026313	-0.0231197					1.0052	187.398
11.85	0.2	0.41		11.85	0.625	0.5		11.85	0.283209	-0.903578		11.85	0.0245673	-0.0283054					1.00758	90.3565
11.86	0.19	0.39		11.86	0.625	0.515		11.86	0.283454	-0.903861		11.86	0.0245657	-0.0369387					52.3937	0.920242
11.87	0.19	0.39		11.87	0.63	0.505		11.87	0.2837	-0.904231		11.87	0.0210014	-0.0376115					113.527	0.92012
11.88	0.175	0.39		11.88	0.625	0.515		11.88	0.28391	-0.904607		11.88	0.0242515	-0.0378395					15.2974	35.1118
11.89	0.155	0.38		11.89	0.62	0.505		11.89	0.284152	-0.904985		11.89	0.0210176	-0.0426358					0.984538	1242.67
11.9	0.135	0.375		11.9	0.615	0.51		11.9	0.284363	-0.905411		11.9	0.0225072	-0.0487057					30.1649	71.519
11.91	0.09	0.37		11.91	0.6	0.515		11.91	0.284588	-0.905899		11.91	0.0204308	-0.0567234					14.3375	11.3087
11.92	0.035	0.365		11.92	0.6	0.515		11.92	0.284792	-0.906466		11.92	0.0165087	-0.0843519					2.48447	11.3541
11.93	0	0.375		11.93	0.6	0.505		11.93	0.284957	-0.907309		11.93	0.0165467	-0.16411					5.34409	31.9971
11.94	0.005	0.395		11.94	0.6	0.51		11.94	0.285123	-0.90895		11.94	0.0189416	-1.12845					1.11797	29.2411
11.95	0.015	0.405		11.95	0.595	0.515		11.95	0.285312	-0.920235		11.95	0.0177752	-1.0622					36.9733	1332.5
11.96	0.045	0.42		11.96	0.58	0.51		11.96	0.28549	-0.930857		11.96	0.0156818	-0.98566					45.3901	66.6156
11.97	0.06	0.425		11.97	0.58	0.51		11.97	0.285647	-0.940714		11.97	0.0139705	-0.828428					48.7081	811.867
11.98	0.065	0.435		11.98	0.575	0.505		11.98	0.285786	-0.948998		11.98	0.0140229	-0.764505					10.7368	3.59508
11.99	0.07	0.445		11.99	0.575	0.505		11.99	0.285927	-0.956643		11.99	0.0142619	-0.733569					61.8903	5.17277
12	0.065	0.45		12	0.58	0.5		12	0.286069	-0.963979		12	0.0143049	-0.704763					50.8546	11.297
12.01	0.07	0.465		12.01	0.58	0.495		12.01	0.286212	-0.971026		12.01	0.0165308	-0.709987					0.907947	19.7012
12.02	0.08	0.465		12.02	0.595	0.495		12.02	0.286377	-0.978126		12.02	0.0177781	-0.680993					67.0014	0.904854
12.03	0.085	0.465		12.03	0.595	0.495		12.03	0.286555	-0.984936		12.03	0.0206876	-0.647745					36.0009	22.8873
12.04	0.075	0.465		12.04	0.6	0.49		12.04	0.286762	-0.991413		12.04	0.020672	-0.62934					21.5703	18.4485
12.05	0.08	0.46		12.05	0.6	0.495		12.05	0.286969	-0.997707		12.05	0.0228631	-0.649645					59.2637	150.945
12.06	0.08	0.465		12.06	0.6	0.5		12.06	0.287198	-1.0042		12.06	0.0216257	-0.633606					89.6038	69.7768
12.07	0.08	0.475		12.07	0.605	0.5		12.07	0.287414	-1.01054		12.07	0.0204093	-0.625804					38.5676	30.8831
12.08	0.08	0.485		12.08	0.605	0.505		12.08	0.287618	-1.0168		12.08	0.0213567	-0.616012					14.853	115.375
12.09	0.08	0.485		12.09	0.61	0.505		12.09	0.287831	-1.02296		12.09	0.0201447	-0.606394					0	0.352344
12.1	0.08	0.49		12.1	0.61	0.51		12.1	0.288033	-1.02902		12.1	0.0210671	-0.600522					11.225	370.281
12.11	0.085	0.495		12.11	0.615	0.51		12.11	0.288244	-1.03503		12.11	0.0198826	-0.59269					49.826	12.1105
12.12	0.09	0.51		12.12	0.615	0.51		12.12	0.288442	-1.04095		12.12	0.0208095	-0.573828					0.992915	5.41426
12.13	0.095	0.52		12.13	0.61	0.515		12.13	0.28865	-1.04669		12.13	0.0208214	-0.553129					12.1044	1247.88
12.14	0.1	0.53		12.14	0.62	0.515		12.14	0.288859	-1.05222		12.14	0.0187506	-0.535594					47.133	3.60364
12.15	0.11	0.535		12.15	0.62	0.52		12.15	0.289046	-1.05758		12.15	0.0205558	-0.518762					20.5243	4.51947
12.16	0.125	0.545		12.16	0.615	0.525		12.16	0.289252	-1.06277		12.16	0.0194189	-0.495414					0.911489	30.1488
12.17	0.125	0.555		12.17	0.615	0.535		12.17	0.289446	-1.06772		12.17	0.0173938	-0.464491					130.024	1.07309
12.18	0.145	0.57		12.18	0.61	0.53		12.18	0.28962	-1.07237		12.18	0.015184	-0.458589					81.1308	1.07665
12.19	0.15	0.565		12.19	0.62	0.52		12.19	0.289772	-1.07695		12.19	0.0153897	-0.423577					57.8232	3.01228
12.2	0.145	0.57		12.2	0.63	0.52		12.2	0.289926	-1.08119		12.2	0.019464	-0.414883					24.0647	11.9307
12.21	0.145	0.575		12.21	0.63	0.515		12.21	0.29012	-1.08534		12.21	0.0212263	-0.417908					40.7449	14.1418
12.22	0.145	0.585		12.22	0.635	0.515		12.22	0.290333	-1.08952		12.22	0.0223781	-0.414229					11.0384	1.00855
12.23	0.16	0.585		12.23	0.635	0.525		12.23	0.290556	-1.09366		12.23	0.0232416	-0.409771					0	14.789
12.24	0.155	0.59		12.24	0.64	0.53		12.24	0.290789	-1.09776		12.24	0.0209509	-0.388245					16.8923	63.0053
12.25	0.155	0.6		12.25	0.645	0.535		12.25	0.290998	-1.10164		12.25	0.0206853	-0.391075					117.353	0.936308
12.26	0.16	0.595		12.26	0.645	0.545		12.26	0.291205	-1.10555		12.26	0.0204259	-0.386861					6.87883	42.342
12.27	0.16	0.6		12.27	0.625	0.555		12.27	0.291409	-1.10942		12.27	0.0182496	-0.378798					66.4119	1304.94
12.28	0.19	0.6		12.28	0.615	0.565		12.28	0.291592	-1.11321		12.28	0.0126975	-0.375745					117.298	1.12895
12.29	0.2	0.605		12.29	0.62	0.57		12.29	0.291719	-1.11696		12.29	0.00887928	-0.341076					35.1051	25.0965
12.3	0.185	0.6		12.3	0.625	0.57		12.3	0.291808	-1.12037		12.3	0.00880812	-0.328743					35.0566	1304.12
12.31	0.185	0.6		12.31	0.61	0.57		12.31	0.291896	-1.12366		12.31	0.00973296	-0.342035					8.11399	33.2704
12.32	0.185	0.6		12.32	0.61	0.565		12.32	0.291993	-1.12708		12.32	0.00708315	-0.339706					45.3984	22.6578
12.33	0.18	0.61		12.33	0.605	0.56		12.33	0.292064	-1.13048		12.33	0.0081382	-0.337588					27.6018	0.970494
12.34	0.195	0.62		12.34	0.6	0.57		12.34	0.292145	-1.13385		12.34	0.00828074	-0.339557					24.9319	0
12.35	0.215	0.625		12.35	0.595	0.575		12.35	0.292228	-1.13725		12.35	0.00535103	-0.322107					6.25276	31.8624
12.36	0.23	0.63		12.36	0.595	0.58		12.36	0.292282	-1.14047		12.36	0.00346006	-0.302121					25.6725	7.58574
12.37	0.245	0.63		12.37	0.59	0.58		12.37	0.292316	-1.14349		12.37	0.0025307	-0.287896					20.2101	22.2666
12.38	0.245	0.63		12.38	0.59	0.585		12.38	0.292341	-1.14637		12.38	0.00161035	-0.275092					0	20.5361
12.39	0.26	0.635		12.39	0.6	0.585		12.39	0.292358	-1.14912		12.39	0.000697694	-0.273459					21.8777	19.3401
12.4	0.26	0.635		12.4	0.595	0.595		12.4	0.292365	-1.15186		12.4	0.00264209	-0.261244					38.8186	3.92637
12.41	0.265	0.635		12.41	0.59	0.6		12.41	0.292391	-1.15447		12.41	-0.000155955	-0.259831					42.3128	1.21009
12.42	0.275	0.635		12.42	0.6	0.595		12.42	0.292389	-1.15707		12.42	-0.00198028	-0.255055					69.472	93.2419
12.43	0.285	0.64		12.43	0.6	0.595		12.43	0.29237	-1.15962		12.43	0.000915437	-0.247255					5.17823	77.8265
12.44	0.29	0.64		12.44	0.595	0.595		12.44	0.292379	-1.16209		12.44	0.000964329	-0.239659					0.907274	1096.03
12.45	0.295	0.635		12.45	0.585	0.595		12.45	0.292388	-1.16449		12.45	7.1897e-05	-0.235421					15.7704	2.77905
12.46	0.29	0.635		12.46	0.59	0.595		12.46	0.292389	-1.16684		12.46	-0.00178959	-0.231414					16.9592	16.3521
12.47	0.3	0.645		12.47	0.6	0.585		12.47	0.292371	-1.16916		12.47	-0.000777954	-0.23309					119.445	14.5364
12.48	0.305	0.645		12.48	0.6	0.585		12.48	0.292363	-1.17149		12.48	0.00308472	-0.225967					34.4768	25.0831
12.49	0.305	0.645		12.49	0.605	0.59		12.49	0.292394	-1.17375		12.49	0.00313809	-0.222154					41.8291	15.9861
12.5	0.31	0.65		12.5	0.605	0.585		12.5	0.292426	-1.17597		12.5	0.00315494	-0.220975					97.1248	3.8436
12.51	0.315	0.65		12.51	0.605	0.59		12.51	0.292457	-1.17818		12.51	0.00418441	-0.217079					29.5046	12.8871
12.52	0.32	0.645		12.52	0.605	0.59		12.52	0.292499	-1.18035		12.52	0.00326588	-0.213371					17.161	1.11658
12.53	0.33	0.65		12.53	0.59	0.6		12.53	0.292532	-1.18248		12.53	0.00330315	-0.209818					36.1836	3.21561
12.54	0.325	0.65		12.54	0.59	0.6		12.54	0.292565	-1.18458		12.54	-0.00135917	-0.203796					4.63805	1310.14
12.55	0.325	0.655		12.55	0.59	0.6		12.55	0.292551	-1.18662		12.55	-0.00132138	-0.205224					97.8673	2.94648
12.56	0.33	0.665		12.56	0.595	0.6		12.56	0.292538	-1.18867		12.56	-0.00127028	-0.204114					42.2478	39.0686
12.57	0.33	0.66		12.57	0.6	0.6		12.57	0.292525	-1.19071		12.57	-0.00027462	-0.200595					1.01869	825.535
12.58	0.335	0.665		12.58	0.605	0.605		12.58	0.292522	-1.19272		12.58	0.000691604	-0.199623					47.6541	4.00593
12.59	0.34	0.675		12.59	0.605	0.6		12.59	0.292529	-1.19471		12.59	0.000726767	-0.196261					5.68596	1.09812
12.6	0.35	0.67		12.6	0.61	0.585		12.6	0.292537	-1.19668		12.6	0.00169879	-0.192961					2.95805	42.8221
12.61	0.36	0.68		12.61	0.605	0.59		12.61	0.292554	-1.19861		12.61	0.00550657	-0.187657					23.0169	19.5952
12.62	0.37	0.68		12.62	0.605	0.595		12.62	0.292609	-1.20048		12.62	0.00364662	-0.182521					39.333	46.6783
12.63	0.37	0.675		12.63	0.605	0.595		12.63	0.292645	-1.20231		12.63	0.00272316	-0.177611					11.4798	11.7806
12.64	0.375	0.68		12.64	0.59	0.605		12.64	0.292672	-1.20408		12.64	0.00274086	-0.176757					13.3453	1289.47
12.65	0.36	0.69		12.65	0.595	0.6		12.65	0.2927	-1.20585		12.65	-0.00192375	-0.173976					61.1705	26.8066
12.66	0.37	0.69		12.66	0.61	0.605		12.66	0.292681	-1.20759		12.66	-1.4015e-05	-0.179233					121.485	28.1926
12.67	0.365	0.685		12.67	0.61	0.61		12.67	0.29268	-1.20938		12.67	0.00187579	-0.174413					43.4905	92.0579
12.68	0.375	0.68		12.68	0.62	0.61		12.68	0.292699	-1.21113		12.68	0.000988958	-0.17559					1.30538	649.246
12.69	0.385	0.685		12.69	0.605	0.605		12.69	0.292709	-1.21288		12.69	0.00280918	-0.170853					18.1896	0.908188
12.7	0.385	0.685		12.7	0.61	0.6		12.7	0.292737	-1.21459		12.7	0.00105966	-0.16638					27.9654	61.322
12.71	0.385	0.685		12.71	0.61	0.605		12.71	0.292748	-1.21626		12.71	0.0029421	-0.165672					16.7495	27.626
12.72	0.39	0.685		12.72	0.61	0.59		12.72	0.292777	-1.21791		12.72	0.0020383	-0.164907					85.1311	51.1001
12.73	0.4	0.685		12.73	0.61	0.595		12.73	0.292798	-1.21956		12.73	0.00489971	-0.162338					5.78604	87.1589
12.74	0.405	0.69		12.74	0.61	0.595		12.74	0.292847	-1.22118		12.74	0.00396407	-0.158078					26.3153	4.88137
12.75	0.405	0.69		12.75	0.605	0.6		12.75	0.292886	-1.22277		12.75	0.00399026	-0.155703					8.02226	3.35544
12.76	0.41	0.69		12.76	0.605	0.6		12.76	0.292926	-1.22432		12.76	0.0021619	-0.155054					0.86264	76.0226
12.77	0.415	0.69		12.77	0.615	0.6		12.77	0.292948	-1.22587		12.77	0.00220322	-0.152689					39.3541	35.2693
12.78	0.41	0.695		12.78	0.625	0.595		12.78	0.29297	-1.2274		12.78	0.00403296	-0.150418					0.8395	3.28716
12.79	0.415	0.695		12.79	0.625	0.595		12.79	0.29301	-1.2289		12.79	0.00675521	-0.151499					1.65516	13.2979
12.8	0.42	0.69		12.8	0.625	0.585		12.8	0.293078	-1.23042		12.8	0.00676297	-0.149196					52.1048	35.4656
12.81	0.425	0.695		12.81	0.625	0.585		12.81	0.293145	-1.23191		12.81	0.00869824	-0.146862					25.1496	5.11002
12.82	0.435	0.695		12.82	0.625	0.585		12.82	0.293232	-1.23338		12.82	0.00869807	-0.144719					151.251	27.1457
12.83	0.43	0.695		12.83	0.62	0.585		12.83	0.293319	-1.23483		12.83	0.00869867	-0.141062					71.4475	1.02113
12.84	0.43	0.7		12.84	0.615	0.575		12.84	0.293406	-1.23624		12.84	0.00781991	-0.141992					53.7185	16.6957
12.85	0.435	0.705		12.85	0.605	0.56		12.85	0.293484	-1.23766		12.85	0.00890471	-0.141462					11.776	1.01589
12.86	0.445	0.705		12.86	0.615	0.56		12.86	0.293573	-1.23907		12.86	0.0101613	-0.139433					20.6832	15.8778
12.87	0.445	0.705		12.87	0.63	0.55		12.87	0.293675	-1.24047		12.87	0.011959	-0.135921					39.3682	50.0146
12.88	0.45	0.705		12.88	0.625	0.53		12.88	0.293795	-1.24183		12.88	0.0166862	-0.135346					35.7322	9.61988
12.89	0.455	0.705		12.89	0.615	0.525		12.89	0.293962	-1.24318		12.89	0.0201751	-0.133358					63.6083	59.1678
12.9	0.455	0.71		12.9	0.61	0.525		12.9	0.294163	-1.24451		12.9	0.0195217	-0.131406					12.6115	66.6749
12.91	0.455	0.715		12.91	0.61	0.515		12.91	0.294359	-1.24583		12.91	0.0185793	-0.130945					78.1989	1332.55
12.92	0.46	0.74		12.92	0.61	0.515		12.92	0.294544	-1.24714		12.92	0.020879	-0.13053					10.2527	23.8652
12.93	0.46	0.745		12.93	0.605	0.505		12.93	0.294753	-1.24844		12.93	0.0208343	-0.1291					0	1.01771
12.94	0.46	0.75		12.94	0.62	0.495		12.94	0.294961	-1.24973		12.94	0.0222523	-0.128664					21.4964	10.2696
12.95	0.46	0.75		12.95	0.63	0.485		12.95	0.295184	-1.25102		12.95	0.027322	-0.128229					22.4276	12.9672
12.96	0.46	0.755		12.96	0.63	0.495		12.96	0.295457	-1.2523		12.96	0.0315033	-0.127706					79.7975	84.9275
12.97	0.46	0.755		12.97	0.625	0.5		12.97	0.295772	-1.25358		12.97	0.0289342	-0.127277					0.627132	1108.33
12.98	0.465	0.755		12.98	0.625	0.505		12.98	0.296062	-1.25485		12.98	0.0267711	-0.126754					39.5641	23.1187
12.99	0.46	0.755		12.99	0.61	0.5		12.99	0.296329	-1.25612		12.99	0.0255084	-0.124936					49.1048	0.929041
13	0.47	0.76		13	0.605	0.51		13	0.296584	-1.25737		13	0.0239857	-0.125761					5.03744	1144.3
13.01	0.465	0.765		13.01	0.605	0.515		13.01	0.296824	-1.25863		13.01	0.0206311	-0.122788					0.780173	1.01889
13.02	0.465	0.765		13.02	0.595	0.525		13.02	0.297031	-1.25985		13.02	0.019446	-0.123685					15.8423	34.8126
13.03	0.47	0.76		13.03	0.58	0.525		13.03	0.297225	-1.26109		13.03	0.0152658	-0.123182					13.9092	0.944185
13.04	0.475	0.76		13.04	0.575	0.525		13.04	0.297378	-1.26232		13.04	0.0123677	-0.121326					76.5768	0
13.05	0.48	0.76		13.05	0.585	0.53		13.05	0.297501	-1.26354		13.05	0.0113854	-0.119602					75.697	10.0005
13.06	0.475	0.76		13.06	0.605	0.54		13.06	0.297615	-1.26473		13.06	0.0122071	-0.117909					0.932833	62.3827
13.07	0.475	0.76		13.07	0.605	0.545		13.07	0.297737	-1.26591		13.07	0.0137492	-0.11869					11.7803	63.1766
13.08	0.485	0.76		13.08	0.605	0.555		13.08	0.297875	-1.2671		13.08	0.0126493	-0.118215					53.0173	0.911268
13.09	0.49	0.76		13.09	0.605	0.55		13.09	0.298001	-1.26828		13.09	0.0105335	-0.115349					18.6443	9.21555
13.1	0.495	0.765		13.1	0.59	0.555		13.1	0.298107	-1.26943		13.1	0.0115996	-0.113721					230.325	1041.02
13.11	0.495	0.765		13.11	0.585	0.55		13.11	0.298223	-1.27057		13.11	0.00773162	-0.112238					40.8908	7.62163
13.12	0.515	0.765		13.12	0.585	0.555		13.12	0.2983	-1.27169		13.12	0.00786327	-0.111798					51.7165	22.1478
13.13	0.52	0.765		13.13	0.585	0.56		13.13	0.298379	-1.27281		13.13	0.00682144	-0.106948					0	64.7545
13.14	0.525	0.765		13.14	0.59	0.55		13.14	0.298447	-1.27388		13.14	0.00580201	-0.105477					18.1945	153.193
13.15	0.525	0.77		13.15	0.59	0.555		13.15	0.298505	-1.27493		13.15	0.00887218	-0.104037					57.1776	0.886437
13.16	0.525	0.775		13.16	0.595	0.56		13.16	0.298593	-1.27598		13.16	0.00782808	-0.10377					52.8488	26.4397
13.17	0.525	0.78		13.17	0.59	0.565		13.17	0.298672	-1.27701		13.17	0.00774539	-0.103505					16.8411	46.4579
13.18	0.52	0.78		13.18	0.59	0.57		13.18	0.298749	-1.27805		13.18	0.0058119	-0.10324					0.78474	42.4076
13.19	0.53	0.79		13.19	0.59	0.56		13.19	0.298807	-1.27908		13.19	0.00482077	-0.10389					19.7454	33.3846
13.2	0.54	0.79		13.2	0.58	0.555		13.2	0.298856	-1.28012		13.2	0.00689482	-0.101699					77.4338	15.9999
13.21	0.54	0.79		13.21	0.585	0.555		13.21	0.298924	-1.28114		13.21	0.00605009	-0.0993386					114.143	1199.76
13.22	0.54	0.79		13.22	0.585	0.555		13.22	0.298985	-1.28213		13.22	0.007031	-0.0989751					65.6601	1325.67
13.23	0.55	0.8		13.23	0.59	0.555		13.23	0.299055	-1.28312		13.23	0.00704327	-0.0986128					105.111	16.0304
13.24	0.55	0.81		13.24	0.6	0.555		13.24	0.299126	-1.28411		13.24	0.00801354	-0.0965881					24.5046	78.7636
13.25	0.545	0.81		13.25	0.6	0.56		13.25	0.299206	-1.28507		13.25	0.00988885	-0.0964897					22.16	0.94552
13.26	0.55	0.81		13.26	0.6	0.57		13.26	0.299305	-1.28604		13.26	0.00885168	-0.0971083					8.47426	34.0921
13.27	0.56	0.81		13.27	0.595	0.57		13.27	0.299393	-1.28701		13.27	0.00681362	-0.0958155					11.2892	6.32832
13.28	0.56	0.81		13.28	0.595	0.57		13.28	0.299461	-1.28797		13.28	0.00589219	-0.0936282					64.9779	46.4103
13.29	0.57	0.815		13.29	0.58	0.57		13.29	0.29952	-1.2889		13.29	0.00592485	-0.0932869					67.195	58.5731
13.3	0.575	0.82		13.3	0.58	0.585		13.3	0.29958	-1.28983		13.3	0.00306988	-0.0912965					40.8694	2.71226
13.31	0.575	0.825		13.31	0.575	0.58		13.31	0.29961	-1.29075		13.31	0.000134991	-0.0902312					0.828278	0
13.32	0.51	0.755		13.32	0.585	0.58		13.32	0.299612	-1.29165		13.32	0.000166661	-0.0900454					13.5845	146.37
13.33	0.455	0.68		13.33	0.59	0.565		13.33	0.299613	-1.29255		13.33	0.00213771	-0.10037					31.6061	583.294
13.34	0.37	0.605		13.34	0.605	0.565		13.34	0.299635	-1.29355		13.34	0.00612531	-0.110521					65.6583	1011.97
13.35	0.29	0.58		13.35	0.61	0.575		13.35	0.299696	-1.29466		13.35	0.00891656	-0.132798					16.2931	55.2615
13.36	0.245	0.535		13.36	0.61	0.575		13.36	0.299785	-1.29599		13.36	0.00781514	-0.163215					30.2921	35.5192
13.37	0.19	0.475		13.37	0.615	0.565		13.37	0.299863	-1.29762		13.37	0.00781254	-0.185172					9.22141	95.1598
13.38	0.105	0.435		13.38	0.61	0.56		13.38	0.299941	-1.29947		13.38	0.0107376	-0.221643					115.88	68.6116
13.39	0.01	0.39		13.39	0.6	0.56		13.39	0.300049	-1.30169		13.39	0.0108641	-0.31099					50.946	16.2703
13.4	0.015	0.37		13.4	0.605	0.55		13.4	0.300157	-1.3048		13.4	0.00903518	-0.59302					0.872452	19.3072
13.41	0	0.375		13.41	0.605	0.555		13.41	0.300248	-1.31073		13.41	0.0120458	-0.635781					30.7007	829.416
13.42	0.01	0.37		13.42	0.6	0.55		13.42	0.300368	-1.31709		13.42	0.0109858	-1.06764					164.453	34.662
13.43	0.005	0.36		13.43	0.595	0.55		13.43	0.300478	-1.32776		13.43	0.0111279	-1.0095					32.7262	33.0217
13.44	0.01	0.365		13.44	0.58	0.55		13.44	0.300589	-1.33786		13.44	0.0101943	-1.0517					7.63186	68.8894
13.45	0.015	0.35		13.45	0.58	0.53		13.45	0.300691	-1.34837		13.45	0.00732427	-1.01032					44.5306	8.62676
13.46	0.02	0.33		13.46	0.585	0.535		13.46	0.300765	-1.35848		13.46	0.0117181	-0.995155					133.094	30.8083
13.47	0.01	0.325		13.47	0.585	0.53		13.47	0.300882	-1.36843		13.47	0.0115515	-0.988184					0.806633	1.38579
13.48	0.005	0.335		13.48	0.585	0.535		13.48	0.300997	-1.37831		13.48	0.0126608	-1.05241					50.6885	1.15816
13.49	0.02	0.315		13.49	0.595	0.535		13.49	0.301124	-1.38883		13.49	0.0115322	-1.06024					77.7158	1.16249
13.5	0.015	0.31		13.5	0.605	0.535		13.5	0.301239	-1.39944		13.5	0.0134072	-0.995103					28.908	32.8364
13.51	0.01	0.315		13.51	0.605	0.52		13.51	0.301373	-1.40939		13.51	0.0152292	-1.03271					37.3464	22.3316
13.52	0.005	0.32		13.52	0.615	0.52		13.52	0.301525	-1.41972		13.52	0.0185853	-1.05549					25.956	1.04301
13.53	0.005	0.315		13.53	0.605	0.525		13.53	0.301711	-1.43027		13.53	0.0203624	-1.08029					20.1068	1.04252
13.54	0.01	0.32		13.54	0.605	0.52		13.54	0.301915	-1.44107		13.54	0.0173951	-1.08774					3.36169	42.7392
13.55	0.005	0.315		13.55	0.6	0.515		13.55	0.302089	-1.45195		13.55	0.0185135	-1.04149					12.2882	5.38637
13.56	0.02	0.315		13.56	0.605	0.505		13.56	0.302274	-1.46237		13.56	0.0187131	-1.08213					71.8563	621.446
13.57	0.025	0.305		13.57	0.6	0.5		13.57	0.302461	-1.47319		13.57	0.021947	-0.980785					121.497	0.981738
13.58	0.015	0.295		13.58	0.605	0.51		13.58	0.302681	-1.48299		13.58	0.0221815	-0.960971					133.475	0.984045
13.59	0.005	0.3		13.59	0.585	0.51		13.59	0.302902	-1.4926		13.59	0.0206696	-1.02755					0.977328	80.1549
13.6	0.01	0.3		13.6	0.59	0.51		13.6	0.303109	-1.50288		13.6	0.0168837	-1.08861					31.5724	62.6562
13.61	0.02	0.3		13.61	0.6	0.515		13.61	0.303278	-1.51377		13.61	0.0178065	-1.0505					0.955876	821.103
13.62	0.03	0.3		13.62	0.6	0.52		13.62	0.303456	-1.52427		13.62	0.0184625	-0.982111					38.5855	1.00425
13.63	0.04	0.305		13.63	0.605	0.52		13.63	0.303641	-1.53409		13.63	0.0172857	-0.91884					0.927516	8.48964
13.64	0.03	0.3		13.64	0.605	0.525		13.64	0.303814	-1.54328		13.64	0.018163	-0.852394					47.0165	113.622
13.65	0.01	0.3		13.65	0.61	0.525		13.65	0.303995	-1.5518		13.65	0.0170057	-0.905963					29.3079	23.9138
13.66	0.01	0.31		13.66	0.605	0.515		13.66	0.304165	-1.56086		13.66	0.0178804	-1.01845					25.3967	1369.25
13.67	0.02	0.295		13.67	0.61	0.495		13.67	0.304344	-1.57105		13.67	0.01926	-1.00204					3.25628	1314.4
13.68	0.01	0.31		13.68	0.61	0.495		13.68	0.304537	-1.58107		13.68	0.024924	-0.960884					35.9103	3.68534
13.69	0.025	0.315		13.69	0.615	0.485		13.69	0.304786	-1.59068		13.69	0.0248712	-0.999995					49.1699	163.578
13.7	0.005	0.305		13.7	0.61	0.485		13.7	0.305035	-1.60068		13.7	0.028211	-0.900881					0	0.0418389
13.71	0.015	0.305		13.71	0.61	0.48		13.71	0.305317	-1.60969		13.71	0.027253	-1.03096					13.322	123.353
13.72	0.01	0.295		13.72	0.61	0.485		13.72	0.305589	-1.62		13.72	0.0284578	-0.963566					1.05826	20.9122
13.73	0.02	0.29		13.73	0.6	0.49		13.73	0.305874	-1.62963		13.73	0.0271323	-1.01191					44.3332	19.4296
13.74	0.01	0.285		13.74	0.605	0.49		13.74	0.306145	-1.63975		13.74	0.0240201	-0.952903					50.2477	52.4759
13.75	0.005	0.29		13.75	0.595	0.49		13.75	0.306385	-1.64928		13.75	0.0249004	-1.02605					123.383	60.0002
13.76	0.01	0.285		13.76	0.585	0.485		13.76	0.306634	-1.65954		13.76	0.0230025	-1.0521					43.5498	53.752
13.77	0.025	0.285		13.77	0.585	0.475		13.77	0.306864	-1.67006		13.77	0.0223186	-1.02261					34.4525	2.64048
13.78	0.025	0.28		13.78	0.565	0.475		13.78	0.307088	-1.68029		13.78	0.0248414	-0.92258					50.4543	8.41405
13.79	0.01	0.26		13.79	0.56	0.49		13.79	0.307336	-1.68951		13.79	0.020852	-0.922443					11.4125	3.38829
13.8	0.015	0.26		13.8	0.56	0.49		13.8	0.307544	-1.69874		13.8	0.016021	-1.05011					60.1294	1315.24
13.81	0.025	0.25		13.81	0.55	0.485		13.81	0.307705	-1.70924		13.81	0.0160069	-1.01085					2.36116	15.2171
13.82	0.01	0.25		13.82	0.57	0.49		13.82	0.307865	-1.71935		13.82	0.0151628	-0.95804					20.4962	31.7643
13.83	0.025	0.25		13.83	0.57	0.49		13.83	0.308016	-1.72893		13.83	0.0179886	-1.05088					136.252
13.84	0.01	0.225		13.84	0.56	0.485		13.84	0.308196	-1.73944		13.84	0.0179601	-0.941544					1.90054
13.85	0.005	0.225		13.85	0.57	0.495		13.85	0.308376	-1.74885		13.85	0.017161	-1.10802					33.7658
13.86	0.015	0.205		13.86	0.575	0.495		13.86	0.308547	-1.75993		13.86	0.0166826	-1.15376					21.9368
13.87	0.015	0.215		13.87	0.575	0.49		13.87	0.308714	-1.77147		13.87	0.0176569	-1.11498					12.4861
13.88	0.005	0.22		13.88	0.565	0.49		13.88	0.308891	-1.78262		13.88	0.0188828	-1.08305					14.0714
13.89	0.015	0.23		13.89	0.56	0.49		13.89	0.30908	-1.79345		13.89	0.0168837	-1.15722					6.89386
13.9	0.01	0.24		13.9	0.57	0.49		13.9	0.309249	-1.80502		13.9	0.0158532	-1.0393					75.3246
13.91	0.02	0.24		13.91	0.57	0.49		13.91	0.309407	-1.81541		13.91	0.017855	-1.05293					98.1851
13.92	0.015	0.245		13.92	0.555	0.495		13.92	0.309586	-1.82594		13.92	0.0178443	-0.973093					0.875208
13.93	0.005	0.26		13.93	0.55	0.495		13.93	0.309764	-1.83568		13.93	0.0135669	-0.991355					7.98144
13.94	0.005	0.25		13.94	0.55	0.5		13.94	0.3099	-1.84559		13.94	0.0125155	-1.02746					51.3381
13.95	0.01	0.27		13.95	0.55	0.505		13.95	0.310025	-1.85586		13.95	0.0113186	-1.04834					113.254
13.96	0.01	0.26		13.96	0.55	0.5		13.96	0.310138	-1.86635		13.96	0.010137	-0.969078					8.08683
13.97	0.015	0.26		13.97	0.545	0.505		13.97	0.310239	-1.87604		13.97	0.0113536	-0.984498					3.96535
13.98	0.015	0.26		13.98	0.555	0.51		13.98	0.310353	-1.88588		13.98	0.00913346	-0.946031					36.582
13.99	0.01	0.265		13.99	0.555	0.505		13.99	0.310444	-1.89534		13.99	0.0100664	-0.943125					54.7096
14	0.01	0.265		14	0.55	0.5		14	0.310545	-1.90477		14	0.0112586	-0.966744					54.1052
14.01	0.005	0.265		14.01	0.55	0.495		14.01	0.310658	-1.91444		14.01	0.0114383	-0.963766					26.8883
14.02	0.01	0.27		14.02	0.545	0.505		14.02	0.310772	-1.92408		14.02	0.0126785	-0.986404					24.1749
14.03	0.005	0.275		14.03	0.55	0.505		14.03	0.310899	-1.93394		14.03	0.00922159	-0.940338					55.4433
14.04	0.015	0.28		14.04	0.555	0.51		14.04	0.310991	-1.94335		14.04	0.0102878	-0.967189					35.5646
14.05	0.015	0.275		14.05	0.56	0.51		14.05	0.311094	-1.95302		14.05	0.0101624	-0.889676					3.08805
14.06	0.015	0.27		14.06	0.57	0.51		14.06	0.311195	-1.96192		14.06	0.0111922	-0.894522					26.0617
14.07	0.02	0.255		14.07	0.565	0.51		14.07	0.311307	-1.97086		14.07	0.0132043	-0.895201					90.2261
14.08	0.015	0.245		14.08	0.57	0.515		14.08	0.311439	-1.97981		14.08	0.0122117	-0.878471					57.8273
14.09	0.01	0.26		14.09	0.58	0.515		14.09	0.311562	-1.9886		14.09	0.0120523	-0.920208					0.873226
14.1	0.015	0.275		14.1	0.58	0.52		14.1	0.311682	-1.9978		14.1	0.0140383	-0.925336					89.8589
14.11	0	0.27		14.11	0.58	0.52		14.11	0.311822	-2.00705		14.11	0.0128877	-0.868869					12.1854
14.12	0.03	0.275		14.12	0.57	0.53		14.12	0.311951	-2.01574		14.12	0.0128879	-0.994577					18.2446
14.13	0.03	0.28		14.13	0.57	0.54		14.13	0.31208	-2.02569		14.13	0.0086817	-0.791452					46.4262
14.14	0.025	0.285		14.14	0.575	0.545		14.14	0.312167	-2.0336		14.14	0.0065097	-0.773514					0.933875
14.15	0.03	0.29		14.15	0.585	0.55		14.15	0.312232	-2.04134		14.15	0.00645119	-0.782323					20.9957
14.16	0.055	0.295		14.16	0.59	0.55		14.16	0.312297	-2.04916		14.16	0.00735176	-0.741331					72.5818
14.17	0.06	0.3		14.17	0.59	0.555		14.17	0.31237	-2.05657		14.17	0.0083368	-0.624196					64.5772
14.18	0.07	0.31		14.18	0.585	0.55		14.18	0.312454	-2.06282		14.18	0.00730252	-0.598031					15.6635
14.19	0.075	0.31		14.19	0.58	0.55		14.19	0.312527	-2.0688		14.19	0.007412	-0.554731					3.25832
14.2	0.09	0.325		14.2	0.575	0.555		14.2	0.312601	-2.07434		14.2	0.00648798	-0.535363					35.1483
14.21	0.095	0.335		14.21	0.58	0.54		14.21	0.312666	-2.0797		14.21	0.00448985	-0.484271					47.7889
14.22	0.105	0.345		14.22	0.575	0.54		14.22	0.31271	-2.08454		14.22	0.00865653	-0.464788					11.4516
14.23	0.1	0.355		14.23	0.575	0.53		14.23	0.312797	-2.08919		14.23	0.00772053	-0.435576					12.3033
14.24	0.105	0.355		14.24	0.575	0.53		14.24	0.312874	-2.09354		14.24	0.00993344	-0.440594					57.414
14.25	0.12	0.36		14.25	0.58	0.535		14.25	0.312974	-2.09795		14.25	0.00992982	-0.425378					0.890957
14.26	0.135	0.36		14.26	0.575	0.545		14.26	0.313073	-2.1022		14.26	0.00982463	-0.391689					20.3856
14.27	0.145	0.36		14.27	0.57	0.56		14.27	0.313171	-2.10612		14.27	0.00669748	-0.361928					87.5823
14.28	0.15	0.365		14.28	0.57	0.545		14.28	0.313238	-2.10974		14.28	0.00261654	-0.34337					31.283
14.29	0.155	0.38		14.29	0.57	0.54		14.29	0.313264	-2.11317		14.29	0.00577855	-0.332784					0.798492
14.3	0.185	0.385		14.3	0.56	0.545		14.3	0.313322	-2.1165		14.3	0.00689167	-0.322641					24.1672
14.31	0.195	0.395		14.31	0.56	0.56		14.31	0.313391	-2.11973		14.31	0.00382485	-0.281776					25.1747
14.32	0.195	0.4		14.32	0.545	0.565		14.32	0.313429	-2.12254		14.32	0.000728201	-0.268833					0.775566
14.33	0.19	0.405		14.33	0.55	0.57		14.33	0.313436	-2.12523		14.33	-0.0033493	-0.267098					76.5048
14.34	0.195	0.415		14.34	0.55	0.57		14.34	0.313403	-2.1279		14.34	-0.0032434	-0.270965					1.08785
14.35	0.2	0.415		14.35	0.55	0.575		14.35	0.313371	-2.13061		14.35	-0.00319082	-0.263828					121.095
14.36	0.21	0.415		14.36	0.545	0.575		14.36	0.313339	-2.13325		14.36	-0.00413496	-0.25657					57.0922
14.37	0.225	0.42		14.37	0.555	0.57		14.37	0.313297	-2.13582		14.37	-0.00512474	-0.244691					42.0974
14.38	0.235	0.43		14.38	0.55	0.575		14.38	0.313246	-2.13826		14.38	-0.00200766	-0.229344					7.39391
14.39	0.235	0.435		14.39	0.56	0.555		14.39	0.313226	-2.14056		14.39	-0.00398245	-0.219947					31.9442
14.4	0.245	0.44		14.4	0.56	0.555		14.4	0.313186	-2.14276		14.4	0.00218985	-0.218887					2.23895
14.41	0.255	0.45		14.41	0.565	0.55		14.41	0.313208	-2.14495		14.41	0.00221625	-0.209676					19.8149
14.42	0.25	0.455		14.42	0.57	0.54		14.42	0.31323	-2.14704		14.42	0.0042895	-0.201435					13.6088
14.43	0.265	0.46		14.43	0.575	0.55		14.43	0.313273	-2.14906		14.43	0.00742894	-0.20428					58.1553
14.44	0.27	0.46		14.44	0.57	0.55		14.44	0.313347	-2.1511		14.44	0.00629414	-0.192462					21.3104
14.45	0.27	0.46		14.45	0.565	0.545		14.45	0.31341	-2.15302		14.45	0.00530638	-0.187822					50.9547
14.46	0.285	0.465		14.46	0.57	0.545		14.46	0.313463	-2.1549		14.46	0.00535902	-0.186575					5.33187
14.47	0.275	0.49		14.47	0.575	0.545		14.47	0.313517	-2.15677		14.47	0.00634618	-0.176024					141.654
14.48	0.275	0.495		14.48	0.575	0.555		14.48	0.31358	-2.15853		14.48	0.00734112	-0.183658					7.28173
14.49	0.275	0.5		14.49	0.57	0.555		14.49	0.313654	-2.16037		14.49	0.0052423	-0.182918					106.994
14.5	0.275	0.5		14.5	0.575	0.555		14.5	0.313706	-2.16219		14.5	0.00426384	-0.182168					1.0134
14.51	0.28	0.5		14.51	0.575	0.56		14.51	0.313749	-2.16402		14.51	0.0052548	-0.180999					17.3991
14.52	0.28	0.505		14.52	0.565	0.555		14.52	0.313801	-2.16583		14.52	0.00423056	-0.176709					3.07413
14.53	0.28	0.51		14.53	0.57	0.565		14.53	0.313844	-2.16759		14.53	0.00332142	-0.176011					1.06337
14.54	0.295	0.51		14.54	0.57	0.565		14.54	0.313877	-2.16935		14.54	0.00227478	-0.175328					108.243
14.55	0.3	0.515		14.55	0.58	0.575		14.55	0.3139	-2.17111		14.55	0.00230206	-0.165364					112.338
14.56	0.305	0.515		14.56	0.58	0.575		14.56	0.313923	-2.17276		14.56	0.00227363	-0.161984					15.8253
14.57	0.305	0.52		14.57	0.575	0.58		14.57	0.313945	-2.17438		14.57	0.00229243	-0.158312					59.1385
14.58	0.285	0.52		14.58	0.585	0.58		14.58	0.313968	-2.17596		14.58	0.000370706	-0.157851					0.928791
14.59	0.295	0.525		14.59	0.585	0.59		14.59	0.313972	-2.17754		14.59	0.00231087	-0.168325					2.72902
14.6	0.305	0.525		14.6	0.585	0.585		14.6	0.313995	-2.17923		14.6	0.000416767	-0.162036					44.0804
14.61	0.31	0.525		14.61	0.59	0.59		14.61	0.313999	-2.18085		14.61	0.00139381	-0.155674					14.7982
14.62	0.315	0.53		14.62	0.6	0.595		14.62	0.314013	-2.1824		14.62	0.00141434	-0.152159					84.877
14.63	0.335	0.535		14.63	0.6	0.6		14.63	0.314027	-2.18392		14.63	0.0023374	-0.149199					31.215
14.64	0.345	0.535		14.64	0.6	0.595		14.64	0.314051	-2.18542		14.64	0.00142418	-0.139055					27.4483
14.65	0.345	0.535		14.65	0.59	0.595		14.65	0.314065	-2.18681		14.65	0.00237483	-0.133662					34.3885
14.66	0.365	0.54		14.66	0.595	0.61		14.66	0.314089	-2.18814		14.66	0.000521837	-0.132916					30.1029
14.67	0.375	0.54		14.67	0.605	0.625		14.67	0.314094	-2.18947		14.67	-0.00128115	-0.124021					38.6983
14.68	0.39	0.545		14.68	0.6	0.63		14.68	0.314081	-2.19071		14.68	-0.00208787	-0.119264					70.4333
14.69	0.39	0.545		14.69	0.595	0.625		14.69	0.31406	-2.1919		14.69	-0.00383235	-0.113299					96.155
14.7	0.39	0.55		14.7	0.58	0.62		14.7	0.314022	-2.19304		14.7	-0.00385394	-0.112703					25.2634
14.71	0.39	0.56		14.71	0.58	0.615		14.71	0.313983	-2.19416		14.71	-0.00578078	-0.112778					57.0949
14.72	0.39	0.57		14.72	0.58	0.61		14.72	0.313926	-2.19529		14.72	-0.00483478	-0.113218					42.2672
14.73	0.39	0.565		14.73	0.59	0.615		14.73	0.313877	-2.19642		14.73	-0.00391138	-0.113633					0.768494
14.74	0.4	0.575		14.74	0.585	0.605		14.74	0.313838	-2.19756		14.74	-0.00288392	-0.112543					0.76827
14.75	0.405	0.59		14.75	0.58	0.61		14.75	0.313809	-2.19869		14.75	-0.00197514	-0.109318					0.768046
14.76	0.41	0.605		14.76	0.58	0.6		14.76	0.31379	-2.19978		14.76	-0.00381103	-0.108457					0.419733
14.77	0.4	0.605		14.77	0.57	0.615		14.77	0.313752	-2.20086		14.77	-0.00193825	-0.107605					140.061
14.78	0.41	0.605		14.78	0.555	0.615		14.78	0.313732	-2.20194		14.78	-0.00658845	-0.110565					42.4778
14.79	0.42	0.61		14.79	0.565	0.625		14.79	0.313666	-2.20305		14.79	-0.00955651	-0.106569					99.673
14.8	0.42	0.61		14.8	0.565	0.62		14.8	0.313571	-2.20411		14.8	-0.00925946	-0.103184					40.1139
14.81	0.42	0.61		14.81	0.565	0.625		14.81	0.313478	-2.20514		14.81	-0.00832731	-0.102686					30.1741
14.82	0.42	0.61		14.82	0.565	0.62		14.82	0.313395	-2.20617		14.82	-0.00916029	-0.102183					27.0449
14.83	0.425	0.615		14.83	0.565	0.63		14.83	0.313303	-2.20719		14.83	-0.00823039	-0.101729					44.0041
14.84	0.435	0.62		14.84	0.585	0.625		14.84	0.313221	-2.20821		14.84	-0.00994089	-0.100097					0.809006
14.85	0.435	0.62		14.85	0.585	0.62		14.85	0.313122	-2.20921		14.85	-0.00517167	-0.0969587					22.8252
14.86	0.44	0.62		14.86	0.595	0.625		14.86	0.31307	-2.21018		14.86	-0.00427666	-0.0964942					19.7251
14.87	0.46	0.625		14.87	0.595	0.63		14.87	0.313027	-2.21115		14.87	-0.00326916	-0.0945251					93.9299
14.88	0.46	0.625		14.88	0.595	0.62		14.88	0.312994	-2.21209		14.88	-0.00412369	-0.0887293					1.02878
14.89	0.46	0.63		14.89	0.595	0.615		14.89	0.312953	-2.21298		14.89	-0.00236295	-0.08835					6.66351
14.9	0.47	0.63		14.9	0.58	0.62		14.9	0.312929	-2.21386		14.9	-0.00145822	-0.0884122					49.5332
14.91	0.48	0.63		14.91	0.58	0.62		14.91	0.312915	-2.21475		14.91	-0.00512885	-0.0852785					0.493989
14.92	0.48	0.64		14.92	0.58	0.625		14.92	0.312864	-2.2156		14.92	-0.00510674	-0.0822281					124.238
14.93	0.49	0.635		14.93	0.58	0.62		14.93	0.312813	-2.21642		14.93	-0.00595855	-0.0828261					33.5857
14.94	0.485	0.64		14.94	0.58	0.615		14.94	0.312753	-2.21725		14.94	-0.0050487	-0.0794173					2.34581
14.95	0.495	0.645		14.95	0.58	0.605		14.95	0.312702	-2.21804		14.95	-0.0041201	-0.0808595					167.921
14.96	0.505	0.65		14.96	0.585	0.605		14.96	0.312661	-2.21885		14.96	-0.00227753	-0.0784365					75.3098
14.97	0.5	0.65		14.97	0.595	0.61		14.97	0.312638	-2.21964		14.97	-0.001319	-0.0761051					53.3937
14.98	0.5	0.655		14.98	0.59	0.61		14.98	0.312625	-2.2204		14.98	-0.000362089	-0.0770107					20.064
14.99	0.51	0.665		14.99	0.585	0.6		14.99	0.312622	-2.22117		14.99	-0.00128478	-0.0771731					23.6114
15	0.51	0.665		15	0.595	0.59		15	0.312609	-2.22194		15	-0.000390999	-0.0753364					122.569
15.01	0.5	0.665		15.01	0.6	0.59		15.01	0.312605	-2.22269		15.01	0.00335041	-0.0750216					58.1149
15.02	0.5	0.665		15.02	0.595	0.59		15.02	0.312638	-2.22344		15.02	0.00424855	-0.0771297					85.2396
15.03	0.5	0.665		15.03	0.6	0.585		15.03	0.312681	-2.22421		15.03	0.00332014	-0.0768178					11.5945
15.04	0.5	0.665		15.04	0.605	0.585		15.04	0.312714	-2.22498		15.04	0.00518281	-0.076482					34.3404
15.05	0.515	0.66		15.05	0.605	0.58		15.05	0.312766	-2.22575		15.05	0.00606877	-0.0761573					107.333
15.06	0.52	0.66		15.06	0.6	0.575		15.06	0.312827	-2.22651		15.06	0.00701103	-0.0718786					135.287
15.07	0.52	0.665		15.07	0.59	0.585		15.07	0.312897	-2.22723		15.07	0.00706885	-0.0704434					32.5594
15.08	0.52	0.66		15.08	0.58	0.58		15.08	0.312967	-2.22793		15.08	0.00326219	-0.070632					0.846377
15.09	0.51	0.66		15.09	0.585	0.57		15.09	0.313	-2.22864		15.09	0.00233822	-0.0699182					0.846062
15.1	0.515	0.655		15.1	0.59	0.56		15.1	0.313023	-2.22934		15.1	0.00525992	-0.0719089					0
15.11	0.52	0.655		15.11	0.59	0.56		15.11	0.313076	-2.23006		15.11	0.00821516	-0.0700196					29.1086
15.12	0.515	0.66		15.12	0.595	0.56		15.12	0.313158	-2.23076		15.12	0.00819212	-0.0686248					0.630028
15.13	0.51	0.66		15.13	0.595	0.56		15.13	0.31324	-2.23144		15.13	0.00909795	-0.0699168					38.9628
15.14	0.51	0.66		15.14	0.595	0.555		15.14	0.313331	-2.23214		15.14	0.00907253	-0.0707746					31.3548
15.15	0.505	0.655		15.15	0.6	0.55		15.15	0.313422	-2.23285		15.15	0.0100769	-0.0705					153.044
15.16	0.505	0.655		15.16	0.61	0.555		15.16	0.313523	-2.23355		15.16	0.0120123	-0.0709233					33.8567
15.17	0.51	0.655		15.17	0.605	0.555		15.17	0.313643	-2.23426		15.17	0.0127241	-0.0706533					5.44172
15.18	0.51	0.655		15.18	0.595	0.57		15.18	0.31377	-2.23497		15.18	0.0117931	-0.0692067					13.7831
15.19	0.51	0.655		15.19	0.585	0.57		15.19	0.313888	-2.23566		15.19	0.00689291	-0.0689121					7.00079
15.2	0.51	0.655		15.2	0.585	0.575		15.2	0.313957	-2.23635		15.2	0.0050257	-0.0686456					24.1574
15.21	0.51	0.66		15.21	0.585	0.58		15.21	0.314007	-2.23704		15.21	0.0040305	-0.0683689					18.9457
15.22	0.51	0.655		15.22	0.58	0.58		15.22	0.314047	-2.23772		15.22	0.00305154	-0.0685158					28.2438
15.23	0.51	0.65		15.23	0.58	0.575		15.23	0.314078	-2.23841		15.23	0.00210535	-0.0677791					88.2364
15.24	0.515	0.65		15.24	0.57	0.57		15.24	0.314099	-2.23908		15.24	0.00309692	-0.0670378					2.01026
15.25	0.51	0.65		15.25	0.575	0.565		15.25	0.31413	-2.23975		15.25	0.00214784	-0.0656486					103.211
15.26	0.515	0.66		15.26	0.575	0.56		15.26	0.314151	-2.24041		15.26	0.00411341	-0.0664857					1.01174
15.27	0.52	0.665		15.27	0.57	0.56		15.27	0.314193	-2.24108		15.27	0.00513426	-0.0659981					14.8551
15.28	0.525	0.665		15.28	0.56	0.56		15.28	0.314244	-2.24174		15.28	0.00415051	-0.0650808					24.6675
15.29	0.535	0.665		15.29	0.565	0.56		15.29	0.314285	-2.24239		15.29	0.00215482	-0.063747					1.85318
15.3	0.535	0.67		15.3	0.565	0.555		15.3	0.314307	-2.24302		15.3	0.00315271	-0.0614037					23.9852
15.31	0.535	0.68		15.31	0.565	0.555		15.31	0.314338	-2.24364		15.31	0.00418502	-0.0615941					30.1277
15.32	0.535	0.675		15.32	0.555	0.555		15.32	0.31438	-2.24425		15.32	0.00417689	-0.0622111					97.4076
15.33	0.535	0.675		15.33	0.555	0.555		15.33	0.314422	-2.24488		15.33	0.00215435	-0.0615454					25.9013
15.34	0.54	0.67		15.34	0.555	0.545		15.34	0.314444	-2.24549		15.34	0.00214209	-0.0612957					104.977
15.35	0.535	0.675		15.35	0.56	0.535		15.35	0.314465	-2.2461		15.35	0.00425116	-0.059599					41.1864
15.36	0.53	0.685		15.36	0.57	0.54		15.36	0.314508	-2.2467		15.36	0.00742198	-0.0608092					11.1365
15.37	0.535	0.69		15.37	0.575	0.52		15.37	0.314582	-2.24731		15.37	0.00829827	-0.0624284					3.524
15.38	0.54	0.69		15.38	0.57	0.515		15.38	0.314665	-2.24793		15.38	0.0136985	-0.0615845					25.3937
15.39	0.55	0.69		15.39	0.57	0.52		15.39	0.314802	-2.24855		15.39	0.013838	-0.060349					0.897682
15.4	0.545	0.69		15.4	0.57	0.515		15.4	0.31494	-2.24915		15.4	0.012664	-0.058159					31.1133
15.41	0.55	0.69		15.41	0.56	0.51		15.41	0.315067	-2.24973		15.41	0.0137906	-0.0589053					12.527
15.42	0.555	0.68		15.42	0.575	0.5		15.42	0.315205	-2.25032		15.42	0.0129428	-0.0577068					37.5564
15.43	0.55	0.68		15.43	0.575	0.495		15.43	0.315334	-2.2509		15.43	0.0182301	-0.0556641					67.5345
15.44	0.55	0.685		15.44	0.58	0.495		15.44	0.315516	-2.25146		15.44	0.0193957	-0.0563953					30.3467
15.45	0.55	0.69		15.45	0.57	0.505		15.45	0.31571	-2.25202		15.45	0.0202884	-0.0565948					2.45232
15.46	0.555	0.69		15.46	0.575	0.5		15.46	0.315913	-2.25259		15.46	0.0159232	-0.0567925					1.03907
15.47	0.565	0.68		15.47	0.565	0.485		15.47	0.316072	-2.25315		15.47	0.0180384	-0.055618					2.04424
15.48	0.57	0.685		15.48	0.575	0.48		15.48	0.316253	-2.25371		15.48	0.0196937	-0.0527143					168.515
15.49	0.58	0.685		15.49	0.58	0.485		15.49	0.31645	-2.25424		15.49	0.0228461	-0.0520328					26.3557
15.5	0.585	0.69		15.5	0.59	0.48		15.5	0.316678	-2.25476		15.5	0.0224749	-0.0500656					1.00614
15.51	0.585	0.69		15.51	0.59	0.495		15.51	0.316903	-2.25526		15.51	0.0255412	-0.0494332					133.505
15.52	0.585	0.69		15.52	0.59	0.5		15.52	0.317158	-2.25575		15.52	0.0217603	-0.0492383					27.7929
15.53	0.585	0.69		15.53	0.585	0.505		15.53	0.317376	-2.25625		15.53	0.0204959	-0.0490524					136.14
15.54	0.585	0.68		15.54	0.58	0.51		15.54	0.317581	-2.25674		15.54	0.018313	-0.04886					50.7076
15.55	0.59	0.675		15.55	0.585	0.51		15.55	0.317764	-2.25722		15.55	0.0161529	-0.0478223					57.9331
15.56	0.59	0.68		15.56	0.585	0.515		15.56	0.317926	-2.2577		15.56	0.0170606	-0.0463546					0.918188
15.57	0.595	0.68		15.57	0.575	0.52		15.57	0.318096	-2.25817		15.57	0.015876	-0.0466304					37.4843
15.58	0.605	0.685		15.58	0.57	0.52		15.58	0.318255	-2.25863		15.58	0.0128181	-0.0456232					12.065
15.59	0.615	0.7		15.59	0.57	0.525		15.59	0.318383	-2.25909		15.59	0.0118167	-0.0442502					20.1567
15.6	0.615	0.705		15.6	0.56	0.52		15.6	0.318501	-2.25953		15.6	0.0106815	-0.0437589					106.478
15.61	0.62	0.705		15.61	0.565	0.515		15.61	0.318608	-2.25997		15.61	0.00980353	-0.0440112					24.7484
15.62	0.625	0.715		15.62	0.56	0.505		15.62	0.318706	-2.26041		15.62	0.011941	-0.0430696					20.0101
15.63	0.62	0.715		15.63	0.555	0.505		15.63	0.318826	-2.26084		15.63	0.0132402	-0.0429595					41.0366
15.64	0.635	0.72		15.64	0.56	0.51		15.64	0.318958	-2.26127		15.64	0.0122055	-0.0435794					25.0653
15.65	0.64	0.715		15.65	0.56	0.52		15.65	0.31908	-2.26171		15.65	0.0120292	-0.0415671					29.1031
15.66	0.64	0.715		15.66	0.55	0.515		15.66	0.3192	-2.26212		15.66	0.00972398	-0.0402827					0.855423
15.67	0.645	0.715		15.67	0.55	0.515		15.67	0.319298	-2.26252		15.67	0.00881798	-0.0401495					0.85355
15.68	0.65	0.71		15.68	0.545	0.515		15.68	0.319386	-2.26293		15.68	0.00881419	-0.0392883					30.2095
15.69	0.65	0.705		15.69	0.555	0.525		15.69	0.319474	-2.26332		15.69	0.0077751	-0.038027					101.643
15.7	0.655	0.71		15.7	0.555	0.525		15.7	0.319552	-2.2637		15.7	0.00756181	-0.0374824					39.1912
15.71	0.655	0.71		15.71	0.55	0.525		15.71	0.319627	-2.26407		15.71	0.00755037	-0.0370592					106.778
15.72	0.655	0.71		15.72	0.545	0.53		15.72	0.319703	-2.26444		15.72	0.00652002	-0.0369336					8.07973
15.73	0.65	0.71		15.73	0.545	0.535		15.73	0.319768	-2.26481		15.73	0.00436994	-0.0368149					1.90773
15.74	0.655	0.715		15.74	0.55	0.535		15.74	0.319812	-2.26518		15.74	0.00328585	-0.0373943					68.0611
15.75	0.655	0.715		15.75	0.56	0.535		15.75	0.319845	-2.26556		15.75	0.00434738	-0.0369709					26.177
15.76	0.65	0.72		15.76	0.555	0.535		15.76	0.319888	-2.26593		15.76	0.00638679	-0.0368453					241.73
15.77	0.65	0.715		15.77	0.555	0.545		15.77	0.319952	-2.26629		15.77	0.00538228	-0.0378123					0.786686
15.78	0.645	0.715		15.78	0.55	0.545		15.78	0.320006	-2.26667		15.78	0.0032434	-0.037283					68.1529
15.79	0.64	0.71		15.79	0.55	0.55		15.79	0.320038	-2.26704		15.79	0.00222493	-0.0378704					0
15.8	0.635	0.71		15.8	0.55	0.55		15.8	0.32006	-2.26742		15.8	0.00119234	-0.038041					24.3938
15.81	0.635	0.715		15.81	0.55	0.54		15.81	0.320072	-2.2678		15.81	0.00121712	-0.0386331					57.2613
15.82	0.64	0.715		15.82	0.55	0.54		15.82	0.320084	-2.26819		15.82	0.00337286	-0.0388942					0.768761
15.83	0.645	0.715		15.83	0.545	0.55		15.83	0.320118	-2.26858		15.83	0.00339756	-0.038048					9.71471
15.84	0.645	0.715		15.84	0.54	0.545		15.84	0.320152	-2.26896		15.84	0.000277781	-0.0372226					27.0106
15.85	0.645	0.715		15.85	0.545	0.545		15.85	0.320155	-2.26933		15.85	0.000292791	-0.0370938					14.2153
15.86	0.64	0.71		15.86	0.545	0.535		15.86	0.320158	-2.2697		15.86	0.00137646	-0.0369655					5.49379
15.87	0.64	0.71		15.87	0.535	0.54		15.87	0.320172	-2.27007		15.87	0.00353349	-0.037145					18.027
15.88	0.645	0.715		15.88	0.535	0.535		15.88	0.320207	-2.27044		15.88	0.000347336	-0.0370156					0.738709
15.89	0.655	0.71		15.89	0.54	0.535		15.89	0.32021	-2.27081		15.89	0.00145789	-0.0365879					78.1591
15.9	0.655	0.71		15.9	0.53	0.54		15.9	0.320225	-2.27118		15.9	0.00253653	-0.0346951					42.6249
15.91	0.655	0.705		15.91	0.53	0.54		15.91	0.32025	-2.27153		15.91	-0.000648971	-0.0345773					0.712095
15.92	0.66	0.71		15.92	0.515	0.545		15.92	0.320244	-2.27187		15.92	-0.000621341	-0.0340519					20.4171
15.93	0.67	0.715		15.93	0.51	0.545		15.93	0.320238	-2.27221		15.93	-0.00498063	-0.0336705					38.3461
15.94	0.67	0.715		15.94	0.51	0.55		15.94	0.320188	-2.27255		15.94	-0.00608982	-0.0326461					59.2107
15.95	0.67	0.715		15.95	0.505	0.545		15.95	0.320127	-2.27288		15.95	-0.00709215	-0.0325379					0.699437
15.96	0.68	0.715		15.96	0.51	0.545		15.96	0.320056	-2.2732		15.96	-0.00714531	-0.0324301					31.4512
15.97	0.675	0.715		15.97	0.51	0.545		15.97	0.319985	-2.27353		15.97	-0.00594715	-0.0310523					139.246
15.98	0.675	0.715		15.98	0.51	0.54		15.98	0.319925	-2.27384		15.98	-0.0059015	-0.031591					20.0046
15.99	0.665	0.715		15.99	0.51	0.55		15.99	0.319866	-2.27415		15.99	-0.00478961	-0.0314834					33.8436
16	0.665	0.72		16	0.51	0.55		16	0.319818	-2.27447		16	-0.00686343	-0.0326585					29.5275
16.01	0.68	0.72		16.01	0.505	0.55		16.01	0.31975	-2.27479		16.01	-0.00682038	-0.0329377					19.5308
16.02	0.68	0.725		16.02	0.51	0.55		16.02	0.319681	-2.27512		16.02	-0.00792818	-0.0309275					6.58201
16.03	0.68	0.73		16.03	0.51	0.54		16.03	0.319602	-2.27543		16.03	-0.00673406	-0.0312031					13.6724
16.04	0.675	0.74		16.04	0.505	0.54		16.04	0.319535	-2.27574		16.04	-0.00455744	-0.0314815					26.1481
16.05	0.67	0.74		16.05	0.505	0.54		16.05	0.319489	-2.27606		16.05	-0.00567999	-0.0327477					3.381
16.06	0.67	0.74		16.06	0.495	0.54		16.06	0.319432	-2.27639		16.06	-0.0056476	-0.0332691					21.4337
16.07	0.675	0.74		16.07	0.49	0.56		16.07	0.319376	-2.27672		16.07	-0.00795249	-0.0331576					49.2467
16.08	0.675	0.74		16.08	0.49	0.565		16.08	0.319296	-2.27705		16.08	-0.0132673	-0.0324168					97.1548
16.09	0.675	0.74		16.09	0.49	0.56		16.09	0.319164	-2.27738		16.09	-0.0142051	-0.0323091					27.1361
16.1	0.68	0.745		16.1	0.485	0.575		16.1	0.319022	-2.2777		16.1	-0.0131266	-0.0322017					0.815746
16.11	0.68	0.74		16.11	0.485	0.565		16.11	0.31889	-2.27802		16.11	-0.0172631	-0.0318471					69.2679
16.12	0.68	0.745		16.12	0.485	0.56		16.12	0.318718	-2.27834		16.12	-0.015214	-0.03137					15.155
16.13	0.68	0.755		16.13	0.49	0.555		16.13	0.318566	-2.27865		16.13	-0.0141097	-0.0316324					27.571
[truncated: 98,388 more rows]

## Sheet: Figure 4
All figures are schematics and the tau_off graphs are from analytical function

## Sheet: Figure 5
Panel A					Panel B				Panel C					Panel D				Panel E					Panel F				Panel G					Panel H				Panel I
[truncated: 50,003 more rows]

[truncated: 1 more sheets: SI Figures ]
